# Supplementary material for: 3,19-Diacetyl-12-nitro­methyl-14-deoxy­andrographolide
Source: Acta Crystallogr Sect E Struct Rep Online. 2009 Oct 31;65(Pt 11):o2965. doi: 10.1107/S160053680904402X (PMC2971007; doi:10.1107/S160053680904402X)
Supplement: Supplementary file 1 [file e-65-o2965-sup1.cif]

##############################################################################
###                                                                        ###
###        Electronic paper (Acta Crystallographica Section E)             ###
###                                                                        ###
##############################################################################
#                                                                            #
# This CIF contains the data in a paper accepted for publication in Acta     #
# Crystallographica Section E. It conforms to the requirements of Notes      #
# for Authors for Section E, and has been peer reviewed under the auspices   #
# of the IUCr Commission on Journals.                                        #
#                                                                            #
# Full details of the Crystallographic Information File format               #
# are given in the paper "The Crystallographic Information File (CIF):       #
# a New Standard Archive File for Crystallography" by S. R. Hall, F. H.      #
# Allen and I. D. Brown [Acta Cryst. (1991), A47, 655-685].                  #
#                                                                            #
# The current version of the core CIF dictionary is obtainable from          #
# ftp://ftp.iucr.org/pub/cif_core.dic. The current version number is 2.4.    #
#                                                                            #
# Software is freely available for graphical display of the structure(s) in  #
# this CIF.  For information consult the CIF home page http://www.iucr.org/  #
# cif/home.html                                                              #
#                                                                            #
# This file may be used for bona fide research purposes within the           #
# scientific community so long as proper attribution is given to the journal # 
# article from which it was obtained.                                        #
#                                                                            #
##############################################################################
                                             
data_global
_audit_creation_method     'from SHELXL97 CIF and IUCr SHELXL97-template'
_journal_date_recd_electronic     2009-10-15
_journal_date_accepted     2009-10-23
_journal_name_full     'Acta Crystallographica, Section E'
_journal_year     2009
_journal_volume     65
_journal_issue     11
_journal_page_first     o2965
_journal_page_last     o2965
_journal_paper_category     QO
_journal_coeditor_code     HB5144
_publ_contact_author_name     'Yao cheng'
_publ_contact_author_address
;
College of Science
Nanjing University of Technology
Xinmofan Road No. 5 Nanjing
Nanjing 210009
People's Republic of China
;
_publ_contact_author_email     yaocheng@njut.edu.cn
_publ_contact_author_fax     '86 25 83433454'
_publ_contact_author_phone     '86 25 83433454'
_publ_section_title
;
3,19-Diacetyl-12-nitromethyl-14-deoxyandrographolide
;
loop_
    _publ_author_name
    _publ_author_address
    'Jia, Juan'
;
College of Science
Nanjing University of Technolgy
Xinmofan Road No. 5 Nanjing
Nanjing 210009
People's Republic of China
;
    'Yao, Cheng'
;
College of Science
Nanjing University of Technolgy
Xinmofan Road No. 5 Nanjing
Nanjing 210009
People's Republic of China
;
data_I
_audit_creation_method     SHELXL-97
_chemical_name_systematic
;
3,19-Diacetyl-12-nitromethyl-14-deoxyandrographolide
;
_chemical_name_common     '3,19-Diacetyl-12-nitromethyl-14-deoxyandrographolide'
_chemical_formula_moiety     'C24 H33 N O9'
_chemical_formula_sum     'C24 H33 N O9'
_chemical_formula_iupac     'C24 H33 N O9'
_chemical_formula_weight     479.51
_chemical_melting_point     ?
_symmetry_cell_setting     Monoclinic
_symmetry_space_group_name_H-M     'P 21'
_symmetry_space_group_name_Hall     'P 2yb'
loop_
    _symmetry_equiv_pos_as_xyz
    'x, y, z'
    '-x, y+1/2, -z'
_cell_length_a     10.533(2)
_cell_length_b     12.756(3)
_cell_length_c     10.659(2)
_cell_angle_alpha     90.00
_cell_angle_beta     117.04(3)
_cell_angle_gamma     90.00
_cell_volume     1275.6(4)
_cell_formula_units_Z     2
_cell_measurement_reflns_used     25
_cell_measurement_theta_min     9
_cell_measurement_theta_max     12
_cell_measurement_temperature     293(2)
_exptl_crystal_description     block
_exptl_crystal_colour     colourless
_exptl_crystal_size_max     0.30
_exptl_crystal_size_mid     0.20
_exptl_crystal_size_min     0.20
_exptl_crystal_density_diffrn     1.248
_exptl_crystal_density_meas     ?
_exptl_crystal_density_method     'not measured'
_exptl_crystal_F_000     512
_exptl_absorpt_coefficient_mu     0.095
_exptl_absorpt_correction_type     none
_exptl_absorpt_process_details     ?
_exptl_absorpt_correction_T_min     .
_exptl_absorpt_correction_T_max     .
_exptl_special_details
;
;
_diffrn_ambient_temperature     293(2)
_diffrn_radiation_type     MoK\a
_diffrn_radiation_wavelength     0.71073
_diffrn_radiation_source     'fine-focus sealed tube'
_diffrn_radiation_monochromator     graphite
_diffrn_measurement_device_type     'Enraf--Nonius CAD-4'
_diffrn_measurement_method     \w/2\q
_diffrn_detector_area_resol_mean     ?
_diffrn_reflns_number     2565
_diffrn_reflns_av_R_equivalents     0.0240
_diffrn_reflns_av_sigmaI/netI     0.0257
_diffrn_reflns_theta_min     2.15
_diffrn_reflns_theta_max     25.26
_diffrn_reflns_theta_full     25.26
_diffrn_measured_fraction_theta_max     1.000
_diffrn_measured_fraction_theta_full     1.000
_diffrn_reflns_limit_h_min     -11
_diffrn_reflns_limit_h_max     12
_diffrn_reflns_limit_k_min     -15
_diffrn_reflns_limit_k_max     0
_diffrn_reflns_limit_l_min     -12
_diffrn_reflns_limit_l_max     0
_diffrn_standards_number     3
_diffrn_standards_interval_count     200
_diffrn_standards_interval_time     2h
_diffrn_standards_decay_%     1
_refine_special_details
;
 Refinement of F^2^ against ALL reflections.  The weighted R-factor wR and
 goodness of fit S are based on F^2^, conventional R-factors R are based
 on F, with F set to zero for negative F^2^. The threshold expression of
 F^2^ > 2sigma(F^2^) is used only for calculating R-factors(gt) etc. and is
 not relevant to the choice of reflections for refinement.  R-factors based
 on F^2^ are statistically about twice as large as those based on F, and R-
 factors based on ALL data will be even larger.
;
_reflns_number_total     2431
_reflns_number_gt     1945
_reflns_threshold_expression     I>2\s(I)
_refine_ls_structure_factor_coef     Fsqd
_refine_ls_matrix_type     full
_refine_ls_R_factor_all     0.0868
_refine_ls_R_factor_gt     0.0718
_refine_ls_wR_factor_gt     0.1861
_refine_ls_wR_factor_ref     0.1990
_refine_ls_goodness_of_fit_ref     1.004
_refine_ls_restrained_S_all     1.006
_refine_ls_number_reflns     2431
_refine_ls_number_parameters     302
_refine_ls_number_restraints     14
_refine_ls_hydrogen_treatment     constr
_refine_ls_weighting_scheme     calc
_refine_ls_weighting_details
         'calc w=1/[\s^2^(Fo^2^)+(0.1000P)^2^+1.1200P] where P=(Fo^2^+2Fc^2^)/3'
_atom_sites_solution_hydrogens     geom
_atom_sites_solution_primary     direct
_atom_sites_solution_secondary     difmap
_refine_ls_shift/su_max     0.000
_refine_ls_shift/su_mean     0.000
_refine_diff_density_max     0.693
_refine_diff_density_min     -0.476
_refine_ls_extinction_method     'SHELXL97 (Sheldrick, 2008)'
_refine_ls_extinction_coef     0.063(8)
_refine_ls_extinction_expression
                                  'Fc^*^=kFc[1+0.001xFc^2^\l^3^/sin(2\q)]^-1/4^'
loop_
    _atom_type_symbol
    _atom_type_description
    _atom_type_scat_dispersion_real
    _atom_type_scat_dispersion_imag
    _atom_type_scat_source
    'C' 'C' 0.0033 0.0016
                         'International Tables Vol C Tables 4.2.6.8 and 6.1.1.4'
    'H' 'H' 0.0000 0.0000
                         'International Tables Vol C Tables 4.2.6.8 and 6.1.1.4'
    'N' 'N' 0.0061 0.0033
                         'International Tables Vol C Tables 4.2.6.8 and 6.1.1.4'
    'O' 'O' 0.0106 0.0060
                         'International Tables Vol C Tables 4.2.6.8 and 6.1.1.4'
_computing_data_collection     'CAD-4 Software (Enraf--Nonius, 1989)'
_computing_cell_refinement     'CAD-4 Software (Enraf--Nonius, 1989)'
_computing_data_reduction     'XCAD4 (Harms & Wocadlo, 1995)'
_computing_structure_solution     'SHELXS97 (Sheldrick, 2008)'
_computing_structure_refinement     'SHELXL97 (Sheldrick, 2008)'
_computing_molecular_graphics     'SHELXTL (Sheldrick, 2008)'
_computing_publication_material     'SHELXL97 (Sheldrick, 2008)'
loop_
    _atom_site_type_symbol
    _atom_site_label
    _atom_site_fract_x
    _atom_site_fract_y
    _atom_site_fract_z
    _atom_site_U_iso_or_equiv
    _atom_site_adp_type
    _atom_site_calc_flag
    _atom_site_refinement_flags
    _atom_site_occupancy
    _atom_site_disorder_assembly
    _atom_site_disorder_group
    N N 0.7992(9) -0.3512(6) 0.7140(12) 0.1177(19) Uani d . 1 . .
    O O1 0.1814(7) 0.3398(4) 0.6418(6) 0.0915(17) Uani d . 1 . .
    C C1 0.0804(12) 0.4065(7) 0.7867(12) 0.108(3) Uani d . 1 . .
    H H1A 0.0769 0.4728 0.7427 0.162 Uiso calc R 1 . .
    H H1B 0.1387 0.4127 0.8866 0.162 Uiso calc R 1 . .
    H H1C -0.0143 0.3859 0.7679 0.162 Uiso calc R 1 . .
    O O2 0.1466(6) 0.2330(3) 0.7887(5) 0.0719(13) Uani d . 1 . .
    C C2 0.1425(7) 0.3259(5) 0.7293(8) 0.0645(16) Uani d . 1 . .
    O O3 -0.1429(6) -0.0145(5) 0.8828(7) 0.0935(18) Uani d . 1 . .
    C C3 -0.1806(8) 0.1612(7) 0.9391(9) 0.084(2) Uani d . 1 . .
    H H3A -0.2668 0.1342 0.9365 0.126 Uiso calc R 1 . .
    H H3B -0.2033 0.2160 0.8704 0.126 Uiso calc R 1 . .
    H H3C -0.1207 0.1887 1.0312 0.126 Uiso calc R 1 . .
    O O4 0.0165(4) 0.1100(3) 0.9106(4) 0.0555(10) Uani d . 1 . .
    C C4 -0.1040(7) 0.0749(5) 0.9066(6) 0.0587(15) Uani d . 1 . .
    C C5 0.1112(7) 0.0355(5) 0.8929(6) 0.0559(14) Uani d . 1 . .
    H H5A 0.0813 -0.0350 0.9011 0.067 Uiso calc R 1 . .
    H H5B 0.2070 0.0454 0.9681 0.067 Uiso calc R 1 . .
    C C6 0.1141(6) 0.0463(5) 0.7499(5) 0.0470(12) Uani d . 1 . .
    O O5 0.3609(8) -0.3524(5) 0.7817(8) 0.115(2) Uani d U 1 . .
    C C7 0.1806(6) -0.0527(4) 0.7167(5) 0.0424(12) Uani d . 1 . .
    H H7A 0.1659 -0.0412 0.6201 0.051 Uiso calc R 1 . .
    O O6 0.4623(8) -0.1819(6) 0.3207(5) 0.106(2) Uani d . 1 . .
    C C8 0.3456(6) -0.0689(4) 0.8036(5) 0.0456(12) Uani d . 1 . .
    O O7 0.4337(11) -0.3352(6) 0.4088(7) 0.145(3) Uani d . 1 . .
    O O8 0.8651(14) -0.3399(8) 0.6600(15) 0.218(7) Uani d . 1 . .
    C C9 0.4175(7) 0.0340(5) 0.7949(8) 0.0644(16) Uani d . 1 . .
    H H9A 0.5187 0.0294 0.8580 0.077 Uiso calc R 1 . .
    H H9B 0.4063 0.0420 0.6999 0.077 Uiso calc R 1 . .
    O O9 0.7740(7) -0.4391(5) 0.7441(9) 0.1177(19) Uani d . 1 . .
    C C10 0.3570(7) 0.1318(5) 0.8330(8) 0.0655(17) Uani d . 1 . .
    H H10A 0.3776 0.1280 0.9313 0.079 Uiso calc R 1 . .
    H H10B 0.4038 0.1937 0.8209 0.079 Uiso calc R 1 . .
    C C11 0.2003(7) 0.1420(4) 0.7444(7) 0.0558(14) Uani d . 1 . .
    H H11A 0.1817 0.1527 0.6465 0.067 Uiso calc R 1 . .
    C C12 -0.0425(6) 0.0581(5) 0.6332(6) 0.0596(15) Uani d . 1 . .
    H H12A -0.0433 0.0659 0.5433 0.089 Uiso calc R 1 . .
    H H12B -0.0848 0.1188 0.6523 0.089 Uiso calc R 1 . .
    H H12C -0.0959 -0.0032 0.6321 0.089 Uiso calc R 1 . .
    C C13 0.3944(7) -0.0991(5) 0.9598(6) 0.0595(15) Uani d . 1 . .
    H H13A 0.3676 -0.0447 1.0053 0.089 Uiso calc R 1 . .
    H H13B 0.4961 -0.1075 1.0066 0.089 Uiso calc R 1 . .
    H H13C 0.3498 -0.1637 0.9640 0.089 Uiso calc R 1 . .
    C C14 0.0996(6) -0.1543(4) 0.7078(6) 0.0522(13) Uani d . 1 . .
    H H14A -0.0017 -0.1426 0.6505 0.063 Uiso calc R 1 . .
    H H14B 0.1150 -0.1743 0.8014 0.063 Uiso calc R 1 . .
    C C15 0.1489(7) -0.2431(5) 0.6436(7) 0.0616(16) Uani d . 1 . .
    H H15A 0.1009 -0.3075 0.6453 0.074 Uiso calc R 1 . .
    H H15B 0.1234 -0.2267 0.5462 0.074 Uiso calc R 1 . .
    C C16 0.3051(6) -0.2581(5) 0.7227(6) 0.0524(13) Uani d U 1 . .
    C C17 0.3904(6) -0.1603(4) 0.7310(6) 0.0467(12) Uani d . 1 . .
    H H17A 0.3592 -0.1379 0.6334 0.056 Uiso calc R 1 . .
    C C18 0.5504(6) -0.1759(5) 0.7935(6) 0.0554(13) Uani d . 1 . .
    H H18A 0.5837 -0.2095 0.8847 0.066 Uiso calc R 1 . .
    H H18B 0.5959 -0.1078 0.8086 0.066 Uiso calc R 1 . .
    C C19 0.5979(6) -0.2425(5) 0.7016(6) 0.0526(14) Uani d . 1 . .
    H H19A 0.5479 -0.3098 0.6836 0.063 Uiso calc R 1 . .
    C C20 0.5592(6) -0.1911(5) 0.5610(6) 0.0524(13) Uani d . 1 . .
    C C21 0.4825(11) -0.2478(8) 0.4296(8) 0.087(2) Uani d . 1 . .
    C C22 0.5278(9) -0.0844(7) 0.3765(9) 0.088(2) Uani d . 1 . .
    H H22A 0.4587 -0.0279 0.3415 0.105 Uiso calc R 1 . .
    H H22B 0.6036 -0.0701 0.3511 0.105 Uiso calc R 1 . .
    C C23 0.5853(8) -0.0952(6) 0.5302(8) 0.0693(17) Uani d . 1 . .
    H H23A 0.6326 -0.0428 0.5957 0.083 Uiso calc R 1 . .
    C C24 0.7548(7) -0.2639(5) 0.7812(8) 0.0649(16) Uani d . 1 . .
    H H24A 0.7784 -0.2830 0.8774 0.078 Uiso calc R 1 . .
    H H24B 0.8072 -0.2008 0.7838 0.078 Uiso calc R 1 . .
loop_
    _atom_site_aniso_label
    _atom_site_aniso_U_11
    _atom_site_aniso_U_22
    _atom_site_aniso_U_33
    _atom_site_aniso_U_12
    _atom_site_aniso_U_13
    _atom_site_aniso_U_23
    N 0.109(3) 0.059(2) 0.196(6) 0.008(3) 0.079(4) -0.003(3)
    O1 0.128(5) 0.059(3) 0.100(4) 0.001(3) 0.062(4) 0.019(3)
    C1 0.147(8) 0.051(4) 0.152(9) 0.012(5) 0.090(7) 0.001(5)
    O2 0.112(4) 0.036(2) 0.090(3) 0.001(2) 0.066(3) 0.002(2)
    C2 0.068(4) 0.037(3) 0.083(4) 0.001(3) 0.030(3) 0.007(3)
    O3 0.114(4) 0.073(3) 0.120(4) -0.029(3) 0.077(4) -0.020(3)
    C3 0.072(4) 0.097(6) 0.093(5) 0.009(4) 0.046(4) -0.015(5)
    O4 0.066(2) 0.047(2) 0.062(2) -0.0022(19) 0.037(2) -0.0078(18)
    C4 0.069(4) 0.061(4) 0.054(3) -0.009(3) 0.035(3) -0.007(3)
    C5 0.072(4) 0.055(3) 0.051(3) 0.006(3) 0.036(3) -0.001(3)
    C6 0.061(3) 0.043(3) 0.040(3) -0.001(3) 0.026(2) 0.000(2)
    O5 0.157(6) 0.081(4) 0.128(5) 0.010(4) 0.082(5) 0.007(4)
    C7 0.049(3) 0.044(3) 0.036(2) -0.002(2) 0.021(2) -0.001(2)
    O6 0.155(6) 0.095(4) 0.065(3) -0.007(4) 0.048(3) 0.000(3)
    C8 0.051(3) 0.043(3) 0.044(3) -0.002(2) 0.022(2) -0.005(2)
    O7 0.241(9) 0.085(5) 0.084(4) -0.049(6) 0.054(5) -0.028(4)
    O8 0.294(13) 0.122(7) 0.410(18) -0.038(8) 0.310(15) -0.057(9)
    C9 0.062(3) 0.044(3) 0.092(5) -0.008(3) 0.039(3) -0.005(3)
    O9 0.109(3) 0.059(2) 0.196(6) 0.008(3) 0.079(4) -0.003(3)
    C10 0.075(4) 0.038(3) 0.088(5) -0.010(3) 0.040(4) -0.011(3)
    C11 0.078(4) 0.036(3) 0.062(3) 0.002(3) 0.040(3) 0.000(3)
    C12 0.065(3) 0.058(4) 0.053(3) 0.008(3) 0.023(3) 0.002(3)
    C13 0.072(4) 0.060(4) 0.044(3) 0.009(3) 0.023(3) -0.006(3)
    C14 0.053(3) 0.048(3) 0.061(3) -0.003(3) 0.030(3) -0.007(3)
    C15 0.059(4) 0.054(4) 0.073(4) -0.010(3) 0.031(3) -0.019(3)
    C16 0.065(4) 0.044(3) 0.056(3) 0.001(3) 0.034(3) -0.007(2)
    C17 0.051(3) 0.045(3) 0.046(3) 0.003(2) 0.024(2) -0.001(2)
    C18 0.056(3) 0.054(3) 0.054(3) 0.003(3) 0.023(3) -0.003(3)
    C19 0.053(3) 0.045(3) 0.062(3) 0.004(3) 0.029(3) 0.001(3)
    C20 0.055(3) 0.044(3) 0.066(3) 0.007(3) 0.034(3) 0.001(3)
    C21 0.114(6) 0.082(6) 0.069(5) -0.005(5) 0.044(4) -0.006(4)
    C22 0.104(6) 0.083(6) 0.099(5) 0.020(5) 0.066(5) 0.033(5)
    C23 0.076(4) 0.059(4) 0.085(5) 0.003(3) 0.048(4) 0.000(3)
    C24 0.058(4) 0.047(3) 0.085(4) 0.006(3) 0.029(3) 0.005(3)
_geom_special_details
;
 All esds (except the esd in the dihedral angle between two l.s. planes)
 are estimated using the full covariance matrix.  The cell esds are taken
 into account individually in the estimation of esds in distances, angles
 and torsion angles; correlations between esds in cell parameters are only
 used when they are defined by crystal symmetry.  An approximate (isotropic)
 treatment of cell esds is used for estimating esds involving l.s. planes.
;
loop_
    _geom_bond_atom_site_label_1
    _geom_bond_atom_site_label_2
    _geom_bond_site_symmetry_2
    _geom_bond_distance
    _geom_bond_publ_flag
    N O8 . 1.094(10) ?
    N O9 . 1.228(10) ?
    N C24 . 1.508(10) ?
    O1 C2 . 1.190(8) ?
    C1 C2 . 1.492(11) ?
    C1 H1A . 0.9600 ?
    C1 H1B . 0.9600 ?
    C1 H1C . 0.9600 ?
    O2 C2 . 1.335(7) ?
    O2 C11 . 1.460(7) ?
    O3 C4 . 1.200(8) ?
    C3 C4 . 1.495(10) ?
    C3 H3A . 0.9600 ?
    C3 H3B . 0.9600 ?
    C3 H3C . 0.9600 ?
    O4 C4 . 1.327(7) ?
    O4 C5 . 1.451(7) ?
    C5 C6 . 1.544(7) ?
    C5 H5A . 0.9700 ?
    C5 H5B . 0.9700 ?
    C6 C11 . 1.538(8) ?
    C6 C12 . 1.557(8) ?
    C6 C7 . 1.561(8) ?
    O5 C16 . 1.361(9) ?
    C7 C14 . 1.530(8) ?
    C7 C8 . 1.568(7) ?
    C7 H7A . 0.9800 ?
    O6 C21 . 1.369(10) ?
    O6 C22 . 1.416(12) ?
    C8 C9 . 1.539(8) ?
    C8 C13 . 1.551(8) ?
    C8 C17 . 1.585(7) ?
    O7 C21 . 1.205(12) ?
    C9 C10 . 1.538(9) ?
    C9 H9A . 0.9700 ?
    C9 H9B . 0.9700 ?
    C10 C11 . 1.488(9) ?
    C10 H10A . 0.9700 ?
    C10 H10B . 0.9700 ?
    C11 H11A . 0.9800 ?
    C12 H12A . 0.9600 ?
    C12 H12B . 0.9600 ?
    C12 H12C . 0.9600 ?
    C13 H13A . 0.9600 ?
    C13 H13B . 0.9600 ?
    C13 H13C . 0.9600 ?
    C14 C15 . 1.531(8) ?
    C14 H14A . 0.9700 ?
    C14 H14B . 0.9700 ?
    C15 C16 . 1.481(9) ?
    C15 H15A . 0.9700 ?
    C15 H15B . 0.9700 ?
    C16 C17 . 1.517(8) ?
    C17 C18 . 1.518(7) ?
    C17 H17A . 0.9800 ?
    C18 C19 . 1.541(8) ?
    C18 H18A . 0.9700 ?
    C18 H18B . 0.9700 ?
    C19 C24 . 1.500(8) ?
    C19 C20 . 1.512(8) ?
    C19 H19A . 0.9800 ?
    C20 C23 . 1.328(9) ?
    C20 C21 . 1.452(10) ?
    C22 C23 . 1.473(11) ?
    C22 H22A . 0.9700 ?
    C22 H22B . 0.9700 ?
    C23 H23A . 0.9300 ?
    C24 H24A . 0.9700 ?
    C24 H24B . 0.9700 ?
loop_
    _geom_angle_atom_site_label_1
    _geom_angle_atom_site_label_2
    _geom_angle_atom_site_label_3
    _geom_angle_site_symmetry_1
    _geom_angle_site_symmetry_3
    _geom_angle
    _geom_angle_publ_flag
    O8 N O9 . . 121.4(10) ?
    O8 N C24 . . 124.1(9) ?
    O9 N C24 . . 113.5(9) ?
    C2 C1 H1A . . 109.5 ?
    C2 C1 H1B . . 109.5 ?
    H1A C1 H1B . . 109.5 ?
    C2 C1 H1C . . 109.5 ?
    H1A C1 H1C . . 109.5 ?
    H1B C1 H1C . . 109.5 ?
    C2 O2 C11 . . 119.1(5) ?
    O1 C2 O2 . . 123.8(7) ?
    O1 C2 C1 . . 126.2(7) ?
    O2 C2 C1 . . 110.1(6) ?
    C4 C3 H3A . . 109.5 ?
    C4 C3 H3B . . 109.5 ?
    H3A C3 H3B . . 109.5 ?
    C4 C3 H3C . . 109.5 ?
    H3A C3 H3C . . 109.5 ?
    H3B C3 H3C . . 109.5 ?
    C4 O4 C5 . . 118.6(5) ?
    O3 C4 O4 . . 123.9(6) ?
    O3 C4 C3 . . 125.5(7) ?
    O4 C4 C3 . . 110.7(6) ?
    O4 C5 C6 . . 113.2(5) ?
    O4 C5 H5A . . 108.9 ?
    C6 C5 H5A . . 108.9 ?
    O4 C5 H5B . . 108.9 ?
    C6 C5 H5B . . 108.9 ?
    H5A C5 H5B . . 107.8 ?
    C11 C6 C5 . . 112.6(5) ?
    C11 C6 C12 . . 108.8(5) ?
    C5 C6 C12 . . 108.0(4) ?
    C11 C6 C7 . . 107.5(4) ?
    C5 C6 C7 . . 111.3(4) ?
    C12 C6 C7 . . 108.6(4) ?
    C14 C7 C6 . . 113.9(4) ?
    C14 C7 C8 . . 111.2(4) ?
    C6 C7 C8 . . 117.7(4) ?
    C14 C7 H7A . . 104.1 ?
    C6 C7 H7A . . 104.1 ?
    C8 C7 H7A . . 104.1 ?
    C21 O6 C22 . . 109.0(6) ?
    C9 C8 C13 . . 110.1(5) ?
    C9 C8 C7 . . 107.2(4) ?
    C13 C8 C7 . . 113.8(4) ?
    C9 C8 C17 . . 109.5(4) ?
    C13 C8 C17 . . 108.3(4) ?
    C7 C8 C17 . . 107.7(4) ?
    C10 C9 C8 . . 113.7(5) ?
    C10 C9 H9A . . 108.8 ?
    C8 C9 H9A . . 108.8 ?
    C10 C9 H9B . . 108.8 ?
    C8 C9 H9B . . 108.8 ?
    H9A C9 H9B . . 107.7 ?
    C11 C10 C9 . . 112.1(5) ?
    C11 C10 H10A . . 109.2 ?
    C9 C10 H10A . . 109.2 ?
    C11 C10 H10B . . 109.2 ?
    C9 C10 H10B . . 109.2 ?
    H10A C10 H10B . . 107.9 ?
    O2 C11 C10 . . 110.2(5) ?
    O2 C11 C6 . . 107.2(4) ?
    C10 C11 C6 . . 114.2(5) ?
    O2 C11 H11A . . 108.4 ?
    C10 C11 H11A . . 108.4 ?
    C6 C11 H11A . . 108.4 ?
    C6 C12 H12A . . 109.5 ?
    C6 C12 H12B . . 109.5 ?
    H12A C12 H12B . . 109.5 ?
    C6 C12 H12C . . 109.5 ?
    H12A C12 H12C . . 109.5 ?
    H12B C12 H12C . . 109.5 ?
    C8 C13 H13A . . 109.5 ?
    C8 C13 H13B . . 109.5 ?
    H13A C13 H13B . . 109.5 ?
    C8 C13 H13C . . 109.5 ?
    H13A C13 H13C . . 109.5 ?
    H13B C13 H13C . . 109.5 ?
    C7 C14 C15 . . 111.2(5) ?
    C7 C14 H14A . . 109.4 ?
    C15 C14 H14A . . 109.4 ?
    C7 C14 H14B . . 109.4 ?
    C15 C14 H14B . . 109.4 ?
    H14A C14 H14B . . 108.0 ?
    C16 C15 C14 . . 110.9(5) ?
    C16 C15 H15A . . 109.5 ?
    C14 C15 H15A . . 109.5 ?
    C16 C15 H15B . . 109.5 ?
    C14 C15 H15B . . 109.5 ?
    H15A C15 H15B . . 108.1 ?
    O5 C16 C15 . . 120.8(6) ?
    O5 C16 C17 . . 125.5(6) ?
    C15 C16 C17 . . 113.7(5) ?
    C16 C17 C18 . . 115.3(5) ?
    C16 C17 C8 . . 109.5(4) ?
    C18 C17 C8 . . 113.6(4) ?
    C16 C17 H17A . . 105.9 ?
    C18 C17 H17A . . 105.9 ?
    C8 C17 H17A . . 105.9 ?
    C17 C18 C19 . . 114.2(5) ?
    C17 C18 H18A . . 108.7 ?
    C19 C18 H18A . . 108.7 ?
    C17 C18 H18B . . 108.7 ?
    C19 C18 H18B . . 108.7 ?
    H18A C18 H18B . . 107.6 ?
    C24 C19 C20 . . 111.7(5) ?
    C24 C19 C18 . . 109.5(5) ?
    C20 C19 C18 . . 111.9(5) ?
    C24 C19 H19A . . 107.9 ?
    C20 C19 H19A . . 107.9 ?
    C18 C19 H19A . . 107.9 ?
    C23 C20 C21 . . 107.9(6) ?
    C23 C20 C19 . . 130.6(6) ?
    C21 C20 C19 . . 121.5(6) ?
    O7 C21 O6 . . 121.6(8) ?
    O7 C21 C20 . . 129.9(8) ?
    O6 C21 C20 . . 108.4(7) ?
    O6 C22 C23 . . 105.1(6) ?
    O6 C22 H22A . . 110.7 ?
    C23 C22 H22A . . 110.7 ?
    O6 C22 H22B . . 110.7 ?
    C23 C22 H22B . . 110.7 ?
    H22A C22 H22B . . 108.8 ?
    C20 C23 C22 . . 109.5(7) ?
    C20 C23 H23A . . 125.2 ?
    C22 C23 H23A . . 125.2 ?
    C19 C24 N . . 111.5(6) ?
    C19 C24 H24A . . 109.3 ?
    N C24 H24A . . 109.3 ?
    C19 C24 H24B . . 109.3 ?
    N C24 H24B . . 109.3 ?
    H24A C24 H24B . . 108.0 ?
loop_
    _geom_torsion_atom_site_label_1
    _geom_torsion_atom_site_label_2
    _geom_torsion_atom_site_label_3
    _geom_torsion_atom_site_label_4
    _geom_torsion_site_symmetry_1
    _geom_torsion_site_symmetry_2
    _geom_torsion_site_symmetry_3
    _geom_torsion_site_symmetry_4
    _geom_torsion
    _geom_torsion_publ_flag
    C11 O2 C2 O1 . . . . -0.7(10) ?
    C11 O2 C2 C1 . . . . 178.3(7) ?
    C5 O4 C4 O3 . . . . -3.5(9) ?
    C5 O4 C4 C3 . . . . 175.1(5) ?
    C4 O4 C5 C6 . . . . 108.6(6) ?
    O4 C5 C6 C11 . . . . 75.4(6) ?
    O4 C5 C6 C12 . . . . -44.7(7) ?
    O4 C5 C6 C7 . . . . -163.8(4) ?
    C11 C6 C7 C14 . . . . -175.9(5) ?
    C5 C6 C7 C14 . . . . 60.3(6) ?
    C12 C6 C7 C14 . . . . -58.4(6) ?
    C11 C6 C7 C8 . . . . 51.4(5) ?
    C5 C6 C7 C8 . . . . -72.4(6) ?
    C12 C6 C7 C8 . . . . 168.9(4) ?
    C14 C7 C8 C9 . . . . 174.9(5) ?
    C6 C7 C8 C9 . . . . -51.2(6) ?
    C14 C7 C8 C13 . . . . -63.1(6) ?
    C6 C7 C8 C13 . . . . 70.8(6) ?
    C14 C7 C8 C17 . . . . 57.1(5) ?
    C6 C7 C8 C17 . . . . -169.0(4) ?
    C13 C8 C9 C10 . . . . -73.4(7) ?
    C7 C8 C9 C10 . . . . 50.9(7) ?
    C17 C8 C9 C10 . . . . 167.6(5) ?
    C8 C9 C10 C11 . . . . -56.1(8) ?
    C2 O2 C11 C10 . . . . 89.9(7) ?
    C2 O2 C11 C6 . . . . -145.2(5) ?
    C9 C10 C11 O2 . . . . 177.3(5) ?
    C9 C10 C11 C6 . . . . 56.5(7) ?
    C5 C6 C11 O2 . . . . -51.7(6) ?
    C12 C6 C11 O2 . . . . 68.0(6) ?
    C7 C6 C11 O2 . . . . -174.6(5) ?
    C5 C6 C11 C10 . . . . 70.7(6) ?
    C12 C6 C11 C10 . . . . -169.6(5) ?
    C7 C6 C11 C10 . . . . -52.3(6) ?
    C6 C7 C14 C15 . . . . 167.4(5) ?
    C8 C7 C14 C15 . . . . -56.9(6) ?
    C7 C14 C15 C16 . . . . 55.1(7) ?
    C14 C15 C16 O5 . . . . 122.3(7) ?
    C14 C15 C16 C17 . . . . -57.0(7) ?
    O5 C16 C17 C18 . . . . 8.8(8) ?
    C15 C16 C17 C18 . . . . -172.0(5) ?
    O5 C16 C17 C8 . . . . -120.8(6) ?
    C15 C16 C17 C8 . . . . 58.5(6) ?
    C9 C8 C17 C16 . . . . -172.8(5) ?
    C13 C8 C17 C16 . . . . 67.1(6) ?
    C7 C8 C17 C16 . . . . -56.5(5) ?
    C9 C8 C17 C18 . . . . 56.7(6) ?
    C13 C8 C17 C18 . . . . -63.4(6) ?
    C7 C8 C17 C18 . . . . 173.0(4) ?
    C16 C17 C18 C19 . . . . 67.9(6) ?
    C8 C17 C18 C19 . . . . -164.6(5) ?
    C17 C18 C19 C24 . . . . -173.0(5) ?
    C17 C18 C19 C20 . . . . 62.6(7) ?
    C24 C19 C20 C23 . . . . -70.8(8) ?
    C18 C19 C20 C23 . . . . 52.4(8) ?
    C24 C19 C20 C21 . . . . 108.2(7) ?
    C18 C19 C20 C21 . . . . -128.6(7) ?
    C22 O6 C21 O7 . . . . 178.3(11) ?
    C22 O6 C21 C20 . . . . 2.0(9) ?
    C23 C20 C21 O7 . . . . -176.9(12) ?
    C19 C20 C21 O7 . . . . 3.9(16) ?
    C23 C20 C21 O6 . . . . -0.9(9) ?
    C19 C20 C21 O6 . . . . 179.9(6) ?
    C21 O6 C22 C23 . . . . -2.2(9) ?
    C21 C20 C23 C22 . . . . -0.5(8) ?
    C19 C20 C23 C22 . . . . 178.6(6) ?
    O6 C22 C23 C20 . . . . 1.7(8) ?
    C20 C19 C24 N . . . . -70.7(7) ?
    C18 C19 C24 N . . . . 164.7(6) ?
    O8 N C24 C19 . . . . 110.7(14) ?
    O9 N C24 C19 . . . . -80.2(10) ?
loop_
    _geom_hbond_atom_site_label_D
    _geom_hbond_atom_site_label_H
    _geom_hbond_atom_site_label_A
    _geom_hbond_site_symmetry_A
    _geom_hbond_distance_DH
    _geom_hbond_distance_HA
    _geom_hbond_distance_DA
    _geom_hbond_angle_DHA
    C15 H15A O8 1_455 0.97 2.59 3.312(18) 131
    C22 H22A O9 2_656 0.97 2.47 3.388(13) 158
    C22 H22B O1 2_646 0.97 2.51 3.301(13) 139
    C24 H24B O3 1_655 0.97 2.56 3.376(9) 142
