# Supplementary material for: 3,19-Diacetyl-12-nitro­methyl-14-deoxy­andrographolide
Source: Acta Crystallogr Sect E Struct Rep Online. 2009 Oct 31;65(Pt 11):o2965. doi: 10.1107/S160053680904402X (PMC2971007; doi:10.1107/S160053680904402X)
Supplement: Supplementary file 2 [file e-65-o2965-Isup2.hkl]

# 
# h,k,l, Fc-squared, Fo-squared, sigma(Fo-squared) and status flag 
# 
data_I
_shelx_title ' X in P2(1)' 
_shelx_refln_list_code          4 
_shelx_F_calc_maximum      124.76 
_exptl_crystal_F_000       512.00 
_reflns_d_resolution_high  0.8328 
 
loop_ 
 _symmetry_equiv_pos_as_xyz 
 'x, y, z' 
 '-x, y+1/2, -z' 
 
_cell_length_a    10.5330 
_cell_length_b    12.7560 
_cell_length_c    10.6590 
_cell_angle_alpha  90.000 
_cell_angle_beta  117.040 
_cell_angle_gamma  90.000 
 
_shelx_F_squared_multiplier     1.000 
 
loop_ 
 _refln_index_h 
 _refln_index_k 
 _refln_index_l 
 _refln_F_squared_calc 
 _refln_F_squared_meas 
 _refln_F_squared_sigma 
 _refln_observed_status 
   1 -15   0        1.33        2.11      2.60 o 
   2 -15   0       11.22       19.00      4.51 o 
   0 -14   0       40.83       39.44      2.93 o 
   1 -14   0        3.68        2.26      1.44 o 
   2 -14   0       36.74       41.46      3.90 o 
   3 -14   0        5.01        2.76      1.43 o 
   4 -14   0       15.69       15.70      1.72 o 
   1 -13   0        0.93        1.37      1.24 o 
   2 -13   0       12.03        7.45      1.61 o 
   3 -13   0       27.68       32.27      1.83 o 
   4 -13   0        1.47        0.18      1.28 o 
   5 -13   0        2.08        0.97      1.32 o 
   0 -12   0      297.49      315.13      5.32 o 
   1 -12   0       11.22       14.45      2.87 o 
   2 -12   0       12.97       13.58      1.44 o 
   3 -12   0       60.01       63.36      2.08 o 
   4 -12   0        8.69        7.12      1.40 o 
   5 -12   0        0.20        0.21      1.23 o 
   6 -12   0        2.04        0.71      1.33 o 
   7 -12   0        2.68        1.38      2.06 o 
   1 -11   0      307.93      334.77      3.64 o 
   2 -11   0      148.00      155.70      4.28 o 
   3 -11   0      152.39      147.98      2.77 o 
   4 -11   0      110.36      114.91      2.49 o 
   5 -11   0        6.12        1.79      1.31 o 
   6 -11   0       16.66       14.64      1.44 o 
   7 -11   0        1.62        0.34      1.32 o 
   0 -10   0     1150.87     1205.84      8.94 o 
   1 -10   0       55.67       48.74      1.69 o 
   2 -10   0      206.67      185.42      6.26 o 
   3 -10   0       62.17       73.99      3.18 o 
   4 -10   0       50.86       47.74      1.84 o 
   5 -10   0        3.45        6.56      1.24 o 
   6 -10   0        3.19        2.89      1.26 o 
   7 -10   0        9.85       19.08      1.47 o 
   8 -10   0        0.03       -1.22      1.38 o 
   1  -9   0       93.88       99.07      1.91 o 
   2  -9   0       39.86       37.85      3.47 o 
   3  -9   0        4.09        2.34      1.56 o 
   4  -9   0        2.18        1.89      1.90 o 
   5  -9   0       31.23       27.77      1.60 o 
   6  -9   0       24.29       32.51      1.58 o 
   7  -9   0       37.20       32.47      1.93 o 
   8  -9   0        7.30        5.12      1.37 o 
   9  -9   0       13.58       17.80      1.74 o 
   0  -8   0      130.98      133.92      2.67 o 
   1  -8   0      321.16      333.10     12.06 o 
   2  -8   0       66.55       84.16      5.11 o 
   3  -8   0       67.95       51.09      1.98 o 
   4  -8   0       12.59       13.52      0.99 o 
   5  -8   0       17.45       23.32      1.31 o 
   6  -8   0       34.10       31.26      1.51 o 
   7  -8   0        9.55       16.31      1.40 o 
   8  -8   0       14.95       15.79      1.54 o 
   9  -8   0        7.38        7.15      1.65 o 
   1  -7   0      111.80       80.24      3.64 o 
   2  -7   0      147.43      175.42     10.75 o 
   3  -7   0      153.91      135.87      3.47 o 
   4  -7   0       77.50       76.76      2.13 o 
   5  -7   0       99.84      117.29      5.99 o 
   6  -7   0      168.68      172.03      3.18 o 
   7  -7   0        4.16        4.67      1.41 o 
   8  -7   0        4.23        4.66      1.23 o 
   9  -7   0        6.95       16.47      2.83 o 
  10  -7   0        5.01        4.80      1.41 o 
   0  -6   0       70.85       72.84      1.70 o 
   1  -6   0      149.88      137.96      4.94 o 
   2  -6   0       12.56        5.74      0.71 o 
   3  -6   0      397.36      517.27     22.59 o 
   4  -6   0      101.92      104.02      8.65 o 
   5  -6   0       84.30      108.25      1.95 o 
   6  -6   0      186.37      159.74      2.48 o 
   7  -6   0        1.51        7.34      1.20 o 
   8  -6   0       21.26       29.26      1.64 o 
   9  -6   0        2.38        3.87      1.41 o 
  10  -6   0        4.62        5.09      1.38 o 
   1  -5   0       91.64      129.10      4.92 o 
   2  -5   0      447.77      437.84     24.30 o 
   3  -5   0      415.69      463.67     26.29 o 
   4  -5   0       38.86       19.76      0.92 o 
   5  -5   0       72.06       70.47      2.63 o 
   6  -5   0       46.14       57.40      2.76 o 
   7  -5   0      407.53      402.16      6.56 o 
   8  -5   0        2.01        0.99      1.19 o 
   9  -5   0        3.24        1.44      2.12 o 
  10  -5   0        1.38        1.27      3.00 o 
   0  -4   0     1202.12     1359.49     22.65 o 
   1  -4   0      247.46      204.08      9.52 o 
   2  -4   0      917.02      950.87     28.22 o 
   3  -4   0      452.66      454.65     14.19 o 
   4  -4   0       36.05       30.73      2.33 o 
   5  -4   0      335.94      345.56      2.95 o 
   6  -4   0      139.41      134.88      2.18 o 
   7  -4   0      119.21      173.60      6.09 o 
   8  -4   0        8.95        9.80      1.17 o 
   9  -4   0       22.04       15.39      1.46 o 
  10  -4   0        4.78        5.25      1.45 o 
   1  -3   0      128.81      105.31      1.14 o 
   2  -3   0      459.21      462.01     26.34 o 
   3  -3   0       18.93       22.73      0.69 o 
   4  -3   0      278.69      258.34      4.16 o 
   5  -3   0       34.69       36.91      1.08 o 
   6  -3   0      107.57      127.19      7.55 o 
   7  -3   0       19.83       13.47      1.08 o 
   8  -3   0        1.11       -0.45      1.65 o 
   9  -3   0        4.78        1.79      1.69 o 
  10  -3   0        5.41        4.85      1.31 o 
  11  -3   0        8.10       11.23      1.62 o 
   0  -2   0     1368.06     1447.30     16.91 o 
   1  -2   0     5177.79     5295.15     84.33 o 
   2  -2   0     1343.22     1237.12     22.83 o 
   3  -2   0      622.71      653.70      2.88 o 
   4  -2   0      238.21      303.30     10.78 o 
   5  -2   0       63.14       46.50      1.18 o 
   6  -2   0       48.18       53.30      1.40 o 
   7  -2   0       57.12       46.53      1.45 o 
   8  -2   0        4.25        4.74      0.99 o 
   9  -2   0        9.21        5.65      1.13 o 
  10  -2   0        4.04        3.35      1.73 o 
  11  -2   0        0.51        1.46      1.37 o 
   1  -1   0     2372.21     2409.27    114.66 o 
   2  -1   0     1235.48     1146.81     42.96 o 
   3  -1   0      274.19      200.52      5.10 o 
   4  -1   0     1006.92     1079.56     18.41 o 
   5  -1   0      137.20      171.91      4.21 o 
   6  -1   0      129.02      135.37      2.77 o 
   7  -1   0       33.62       38.48      1.33 o 
   8  -1   0       11.31        8.37      1.05 o 
   9  -1   0        3.96        2.62      0.99 o 
  10  -1   0       11.68       11.09      1.39 o 
  11  -1   0        4.81        4.84      1.43 o 
   1   0   0       20.74       28.47      0.33 o 
   2   0   0      491.96      525.82      2.99 o 
   3   0   0     5135.78     4738.07     32.66 o 
   4   0   0     2576.79     2445.46     25.99 o 
   5   0   0      512.42      497.00      3.17 o 
   6   0   0        1.88        5.34      0.73 o 
   7   0   0       32.23       25.40      4.44 o 
   8   0   0        3.27        1.49      0.92 o 
   9   0   0        7.43        4.47      1.13 o 
  10   0   0        3.24        7.06      1.25 o 
  11   0   0        0.09        1.40      2.52 o 
  -2 -15   1       19.11       21.93      2.51 o 
  -1 -15   1        8.39        8.08      2.27 o 
   0 -15   1        0.09        0.10      1.86 o 
   1 -15   1        4.12        2.53      2.08 o 
  -4 -14   1        0.69        0.10      1.95 o 
  -3 -14   1        3.57        6.09      2.02 o 
  -2 -14   1       18.70       20.28      2.51 o 
  -1 -14   1       10.01        8.82      2.18 o 
   0 -14   1        0.10        0.52      1.81 o 
   1 -14   1        9.15        7.33      2.07 o 
   2 -14   1       45.41       56.78      3.22 o 
   3 -14   1        9.47       14.17      2.42 o 
   4 -14   1        4.16        5.70      2.08 o 
  -6 -13   1        2.45        3.38      1.87 o 
  -5 -13   1        1.00        0.54      1.75 o 
  -4 -13   1       18.67       16.61      2.22 o 
  -3 -13   1       25.46       25.01      2.26 o 
  -2 -13   1        3.09        6.17      1.95 o 
  -1 -13   1        4.82        3.39      1.84 o 
   0 -13   1        4.87        5.44      1.95 o 
   1 -13   1       11.68       10.79      2.10 o 
   2 -13   1        9.49        7.64      2.21 o 
   3 -13   1        9.90        4.88      2.14 o 
   4 -13   1        9.38        6.84      2.02 o 
   5 -13   1        0.46        0.76      1.88 o 
  -7 -12   1        3.16        2.39      2.01 o 
  -6 -12   1        0.95       -1.15      1.77 o 
  -5 -12   1       14.22       19.57      2.12 o 
  -4 -12   1       54.82       56.50      2.85 o 
  -3 -12   1        9.05       14.18      2.05 o 
  -2 -12   1       28.01       29.32      2.28 o 
  -1 -12   1       22.93       22.49      2.13 o 
   0 -12   1       26.52       24.45      2.39 o 
   1 -12   1        6.24        7.77      1.84 o 
   2 -12   1       19.22       24.21      2.21 o 
   3 -12   1        9.60        8.63      2.10 o 
   4 -12   1       16.83       14.39      2.40 o 
   5 -12   1       28.13       30.70      2.58 o 
   6 -12   1        1.26        2.36      1.85 o 
  -8 -11   1        0.19        1.74      1.83 o 
  -7 -11   1        1.98        2.66      1.87 o 
  -6 -11   1        4.84       -0.74      1.69 o 
  -5 -11   1        8.24        7.12      2.07 o 
  -4 -11   1       27.40       25.11      2.20 o 
  -3 -11   1      107.10      106.83      3.27 o 
  -2 -11   1       51.75       51.52      2.60 o 
  -1 -11   1       49.66       51.13      2.66 o 
   0 -11   1      227.54      261.69      4.54 o 
   1 -11   1       86.07       87.11      3.03 o 
   2 -11   1       35.54       32.58      2.38 o 
   3 -11   1       52.03       54.23      2.71 o 
   4 -11   1      109.50      119.26      3.68 o 
   5 -11   1       19.99       24.96      2.34 o 
   6 -11   1        9.63        7.71      2.12 o 
   7 -11   1        0.03       -0.76      1.94 o 
  -8 -10   1        1.05        0.00      1.93 o 
  -7 -10   1        1.69        1.80      1.65 o 
  -6 -10   1        2.15        2.40      1.64 o 
  -5 -10   1      178.03      164.63      4.01 o 
  -4 -10   1        5.17        4.55      1.48 o 
  -3 -10   1       36.87       39.24      2.23 o 
  -2 -10   1       30.46       28.50      1.93 o 
  -1 -10   1      545.06      571.52      6.24 o 
   0 -10   1       56.43       54.16      2.61 o 
   1 -10   1      317.12      316.22      4.73 o 
   2 -10   1       32.67       43.37      2.20 o 
   3 -10   1      170.72      166.27      4.00 o 
   4 -10   1       11.38       10.52      1.78 o 
   5 -10   1      137.30      135.92      4.01 o 
   6 -10   1       32.11       33.26      2.60 o 
   7 -10   1        0.89        0.89      1.79 o 
   8 -10   1        3.95        0.00      2.16 o 
  -9  -9   1        9.93       12.06      2.22 o 
  -8  -9   1       11.08       13.14      1.76 o 
  -7  -9   1       10.41        2.74      1.69 o 
  -6  -9   1       62.21       80.09      2.95 o 
  -5  -9   1       43.25       36.04      2.06 o 
  -4  -9   1        5.72        6.47      1.28 o 
  -3  -9   1       83.91       96.64      2.82 o 
  -2  -9   1       58.17       60.90      2.21 o 
  -1  -9   1       57.17       54.26      2.14 o 
   0  -9   1       24.54       19.46      1.53 o 
   1  -9   1      145.31      150.83      3.27 o 
   2  -9   1        7.71        7.12      1.31 o 
   3  -9   1      136.77      124.83      3.22 o 
   4  -9   1        8.80        7.21      1.49 o 
   5  -9   1       21.51       18.65      1.88 o 
   6  -9   1       29.20       27.12      2.27 o 
   7  -9   1        8.39        8.32      1.94 o 
   8  -9   1        2.16        3.60      1.94 o 
 -10  -8   1        3.15        3.64      1.88 o 
  -9  -8   1        5.75       13.93      2.11 o 
  -8  -8   1        9.00        8.60      1.86 o 
  -7  -8   1       11.38       12.42      1.79 o 
  -6  -8   1       10.87       20.76      1.74 o 
  -5  -8   1       11.51        7.07      1.34 o 
  -4  -8   1       82.71       89.33      2.58 o 
  -3  -8   1       13.00        6.74      1.24 o 
  -2  -8   1       63.64       70.44      2.16 o 
  -1  -8   1       30.56       33.60      1.57 o 
   0  -8   1      114.15      118.92      2.63 o 
   1  -8   1       35.41       40.65      1.82 o 
   2  -8   1      230.01      270.90      3.94 o 
   3  -8   1       18.33       24.29      1.64 o 
   4  -8   1       13.19       13.99      1.46 o 
   5  -8   1      107.30       97.71      3.07 o 
   6  -8   1        5.70        8.85      1.72 o 
   7  -8   1       39.25       41.90      2.69 o 
   8  -8   1       11.97       12.01      2.09 o 
   9  -8   1        0.15        1.26      2.03 o 
 -10  -7   1        1.85       -0.47      2.01 o 
  -9  -7   1        9.13        6.85      1.79 o 
  -8  -7   1        0.45        0.60      1.55 o 
  -7  -7   1       15.85        6.77      1.60 o 
  -6  -7   1       81.97       97.28      2.93 o 
  -5  -7   1        7.51       14.06      1.37 o 
  -4  -7   1      236.61      220.25      3.53 o 
  -3  -7   1       93.82       90.05      2.33 o 
  -2  -7   1      197.40      213.05      3.12 o 
  -1  -7   1      295.76      339.40      3.78 o 
   0  -7   1        8.84       13.14      1.11 o 
   1  -7   1       43.79       53.35      1.75 o 
   2  -7   1       25.39       20.95      1.33 o 
   3  -7   1       76.70       83.82      2.36 o 
   4  -7   1       29.69       22.79      1.56 o 
   5  -7   1        7.58       12.07      1.63 o 
   6  -7   1       20.66       18.93      1.96 o 
   7  -7   1       66.52       67.02      3.02 o 
   8  -7   1        4.67        4.78      1.81 o 
   9  -7   1        0.66        1.48      1.91 o 
 -10  -6   1        3.41        6.38      1.90 o 
  -9  -6   1       13.61       28.27      2.19 o 
  -8  -6   1        5.23        2.17      1.53 o 
  -7  -6   1      221.88      249.56      4.27 o 
  -6  -6   1      131.07       99.95      2.88 o 
  -5  -6   1       47.24       56.13      2.07 o 
  -4  -6   1        3.88        2.95      1.07 o 
  -3  -6   1     1282.32     1315.16      7.44 o 
  -2  -6   1      127.10      125.98      2.25 o 
  -1  -6   1       72.29       94.06      1.94 o 
   0  -6   1       54.04       53.37      1.53 o 
   1  -6   1      139.10      156.91      2.47 o 
   2  -6   1       47.23       52.75      1.67 o 
   3  -6   1       51.60       38.40      1.64 o 
   4  -6   1       55.31       67.28      2.14 o 
   5  -6   1        2.63        2.91      1.27 o 
   6  -6   1      284.70      258.70      4.40 o 
   7  -6   1       95.99       92.24      3.19 o 
   8  -6   1        0.39        2.35      1.65 o 
   9  -6   1        9.13       10.37      2.10 o 
 -11  -5   1        0.85       -0.10      2.00 o 
 -10  -5   1        5.77        5.61      2.03 o 
  -9  -5   1        9.90        9.87      1.87 o 
  -8  -5   1       68.91       59.34      2.72 o 
  -7  -5   1       32.80       17.39      1.82 o 
  -6  -5   1      241.50      244.26      3.86 o 
  -5  -5   1      343.60      292.64      3.90 o 
  -4  -5   1      653.27      637.38      5.17 o 
  -3  -5   1      468.54      529.86      4.34 o 
  -2  -5   1     4804.62     5175.12     55.53 o 
  -1  -5   1      789.38      915.31      5.16 o 
   0  -5   1       55.46       74.47      1.56 o 
   1  -5   1      158.38      146.29      2.22 o 
   2  -5   1       32.04       30.91      1.23 o 
   3  -5   1      102.31       75.54      1.98 o 
   4  -5   1      104.48      100.68      2.42 o 
   5  -5   1       31.56       27.90      1.72 o 
   6  -5   1       75.70       64.42      2.54 o 
   7  -5   1       16.14       32.75      2.21 o 
   8  -5   1        1.44        2.25      1.65 o 
   9  -5   1        4.95        5.11      1.99 o 
  10  -5   1        2.93        2.51      2.00 o 
 -11  -4   1        2.44        3.52      2.07 o 
 -10  -4   1        2.91        4.51      1.81 o 
  -9  -4   1       19.92       32.23      2.30 o 
  -8  -4   1       29.87       20.43      1.94 o 
  -7  -4   1      170.36      148.92      3.37 o 
  -6  -4   1       77.80       65.93      2.16 o 
  -5  -4   1       66.73       45.97      1.67 o 
  -4  -4   1        6.58       14.62      1.01 o 
  -3  -4   1      242.25      182.81      2.46 o 
  -2  -4   1     1196.90     1089.02     22.21 o 
  -1  -4   1      279.88      221.61      2.29 o 
   0  -4   1       47.93       55.72      1.18 o 
   1  -4   1      142.95       81.51      1.51 o 
   2  -4   1      640.94      705.50      4.61 o 
   3  -4   1      365.38      429.55      3.96 o 
   4  -4   1       33.53       22.92      1.31 o 
   5  -4   1      130.74      114.74      2.68 o 
   6  -4   1      260.38      224.01      3.85 o 
   7  -4   1       97.59       88.98      3.02 o 
   8  -4   1       23.28       19.44      1.88 o 
   9  -4   1        1.61        4.45      1.89 o 
  10  -4   1        8.61       13.23      2.10 o 
 -11  -3   1        3.17        5.95      2.11 o 
 -10  -3   1       11.02        9.69      1.98 o 
  -9  -3   1        9.49        9.84      1.75 o 
  -8  -3   1       13.97       13.99      1.70 o 
  -7  -3   1       93.04       81.72      2.55 o 
  -6  -3   1       91.24       78.96      2.25 o 
  -5  -3   1       59.82       58.97      1.74 o 
  -4  -3   1      253.31      211.55      2.72 o 
  -3  -3   1      810.95      947.87     20.55 o 
  -2  -3   1     1622.12     1684.26     25.03 o 
  -1  -3   1      570.46      587.97      3.22 o 
   0  -3   1     1897.10     1946.47     25.04 o 
   1  -3   1     1119.94     1270.68     21.41 o 
   2  -3   1      480.08      538.65      3.73 o 
   3  -3   1      347.46      327.88      3.30 o 
   4  -3   1      176.15      151.73      2.56 o 
   5  -3   1       98.22       65.69      2.00 o 
   6  -3   1      146.24      157.69      3.24 o 
   7  -3   1        8.79        3.24      1.37 o 
   8  -3   1        1.90        0.91      1.50 o 
   9  -3   1        0.02       -1.37      1.71 o 
  10  -3   1        0.26       -1.89      1.89 o 
 -11  -2   1        3.67        8.78      1.79 o 
 -10  -2   1        1.24        3.91      1.58 o 
  -9  -2   1       18.75       22.49      2.04 o 
  -8  -2   1       44.06       45.49      2.19 o 
  -7  -2   1       45.93       42.56      1.91 o 
  -6  -2   1       85.57       90.38      2.27 o 
  -5  -2   1      753.80      774.44      5.49 o 
  -4  -2   1        6.43       11.17      0.83 o 
  -3  -2   1     1598.68     1570.74     25.17 o 
  -2  -2   1     6250.48     6449.49     49.06 o 
  -1  -2   1     1959.62     2002.43     22.24 o 
   0  -2   1     3912.45     3857.55     32.33 o 
   1  -2   1      815.03      832.49     15.36 o 
   2  -2   1     1870.43     1564.31     24.93 o 
   3  -2   1        8.95       17.30      0.91 o 
   4  -2   1      523.22      641.34      4.92 o 
   5  -2   1      141.51      168.17      2.86 o 
   6  -2   1        1.99        9.91      1.31 o 
   7  -2   1       23.44       14.79      1.60 o 
   8  -2   1        1.47        3.61      1.40 o 
   9  -2   1        5.69       10.70      1.94 o 
  10  -2   1        7.26        9.55      2.15 o 
 -11  -1   1        3.59        0.00      1.81 o 
 -10  -1   1       15.26       13.10      1.88 o 
  -9  -1   1       20.77       16.38      1.87 o 
  -8  -1   1        8.60       15.77      1.61 o 
  -7  -1   1       31.45       31.16      1.70 o 
  -6  -1   1      166.76      175.55      2.95 o 
  -5  -1   1      236.20      301.85      3.40 o 
  -4  -1   1     1356.37     1394.06     26.07 o 
  -3  -1   1     1566.42     1344.06     22.36 o 
  -2  -1   1     1371.13     1247.32     17.75 o 
  -1  -1   1      526.35      445.74      8.45 o 
   0  -1   1     3875.83     3830.69     27.89 o 
   1  -1   1     1197.01     1112.47     16.36 o 
   2  -1   1     2999.39     2594.85     31.35 o 
   3  -1   1      850.47      885.77      4.96 o 
   4  -1   1      683.68      749.83      5.25 o 
   5  -1   1       65.37       56.30      1.90 o 
   6  -1   1      187.43      183.37      3.32 o 
   7  -1   1        6.91       12.00      1.39 o 
   8  -1   1        3.68        3.49      1.46 o 
   9  -1   1        9.99       15.94      2.00 o 
  10  -1   1        0.82        0.27      1.86 o 
 -11   0   1        0.12        2.07      1.77 o 
 -10   0   1        6.49        4.79      1.76 o 
  -9   0   1        9.36        2.85      1.31 o 
  -8   0   1       21.07       32.34      1.90 o 
  -7   0   1        1.71        0.20      1.07 o 
  -6   0   1       10.03        6.70      1.00 o 
  -5   0   1     2418.54     2413.75     39.17 o 
  -4   0   1     1702.67     1456.16     26.73 o 
  -3   0   1       37.31       26.58      0.80 o 
  -2   0   1     1997.92     1946.30     21.82 o 
  -1   0   1       54.45       54.81      0.64 o 
   0   0   1      120.65      194.35      1.16 o 
   1   0   1     8846.92     7337.68     48.61 o 
   2   0   1       29.52        9.49      0.61 o 
   3   0   1     2273.01     1797.47     29.48 o 
   4   0   1       21.70       23.89      1.36 o 
   5   0   1     1254.82     1265.75      7.58 o 
   6   0   1        3.68        7.12      1.14 o 
   7   0   1        4.46        8.00      1.47 o 
   8   0   1       36.81       37.38      2.10 o 
   9   0   1        0.63        9.67      1.65 o 
  10   0   1        0.78        1.07      1.60 o 
  -2 -15   2        1.42        2.94      2.21 o 
  -1 -15   2       12.24       12.28      2.30 o 
   0 -15   2        3.80        5.87      2.16 o 
  -5 -14   2        0.13        2.55      1.82 o 
  -4 -14   2        5.23        5.08      1.98 o 
  -3 -14   2        3.74        2.00      1.82 o 
  -2 -14   2        6.81        4.82      2.27 o 
  -1 -14   2        1.00        3.36      1.82 o 
   0 -14   2        1.63        0.89      1.86 o 
   1 -14   2        0.36        2.44      1.87 o 
   2 -14   2       20.04       19.96      2.40 o 
   3 -14   2       19.02       17.77      2.69 o 
  -6 -13   2        0.07       -0.10      1.89 o 
  -5 -13   2        1.54        0.99      1.77 o 
  -4 -13   2        2.04        1.55      1.86 o 
  -3 -13   2        3.41        6.53      1.86 o 
  -2 -13   2       56.18       66.14      3.10 o 
  -1 -13   2       25.43       20.98      2.34 o 
   0 -13   2        1.13        0.24      1.85 o 
   1 -13   2       12.33       13.64      2.01 o 
   2 -13   2        0.50        0.76      1.89 o 
   3 -13   2       31.29       39.87      2.76 o 
   4 -13   2        1.96       -0.10      2.09 o 
  -7 -12   2        0.11       -0.28      1.79 o 
  -6 -12   2       11.04       20.35      2.12 o 
  -5 -12   2        1.77        4.02      1.64 o 
  -4 -12   2        5.88        2.11      1.95 o 
  -3 -12   2        2.87       -1.27      1.68 o 
  -2 -12   2       37.30       33.91      2.47 o 
  -1 -12   2       72.52       64.30      2.96 o 
   0 -12   2       42.34       42.29      2.60 o 
   1 -12   2       37.50       41.60      2.52 o 
   2 -12   2       31.77       28.44      2.40 o 
   3 -12   2       14.83       12.79      2.45 o 
   4 -12   2       23.13       19.88      2.41 o 
   5 -12   2        5.01        0.37      2.08 o 
  -8 -11   2        0.98        3.21      1.84 o 
  -7 -11   2        0.16       -1.39      1.65 o 
  -6 -11   2        7.01        8.74      1.86 o 
  -5 -11   2       43.85       42.88      2.48 o 
  -4 -11   2        2.31        2.11      1.59 o 
  -3 -11   2        9.40       10.45      1.73 o 
  -2 -11   2      320.08      333.31      5.23 o 
  -1 -11   2      132.75      131.18      3.68 o 
   0 -11   2       25.54       29.41      2.24 o 
   1 -11   2       78.38       88.36      3.02 o 
   2 -11   2       57.30       60.49      2.72 o 
   3 -11   2       36.62       41.75      2.62 o 
   4 -11   2       91.07      102.58      3.73 o 
   5 -11   2        2.79        5.61      1.83 o 
   6 -11   2        2.64        3.88      1.81 o 
  -9 -10   2        4.51        9.44      2.08 o 
  -8 -10   2        0.57       -0.44      1.85 o 
  -7 -10   2        1.53        1.36      1.69 o 
  -6 -10   2        5.97        9.41      1.59 o 
  -5 -10   2      102.63      100.47      3.29 o 
  -4 -10   2       44.84       43.28      2.28 o 
  -3 -10   2        2.11        2.36      1.28 o 
  -2 -10   2       86.66       78.58      2.73 o 
  -1 -10   2       17.31       17.84      2.02 o 
   0 -10   2      902.51      935.79      8.03 o 
   1 -10   2       17.88       23.81      1.89 o 
   2 -10   2       37.38       36.11      2.28 o 
   3 -10   2       58.67       63.82      2.71 o 
   4 -10   2       99.34       92.35      3.38 o 
   5 -10   2       34.26       43.05      2.72 o 
   6 -10   2        6.32        6.27      1.95 o 
   7 -10   2        3.82        0.47      1.83 o 
  -9  -9   2       22.76       37.76      2.62 o 
  -8  -9   2        0.55       -0.57      1.66 o 
  -7  -9   2        0.64        2.15      1.58 o 
  -6  -9   2       56.04       47.56      2.49 o 
  -5  -9   2       17.65       20.40      1.84 o 
  -4  -9   2       45.58       49.76      2.29 o 
  -3  -9   2      156.71      161.03      3.29 o 
  -2  -9   2       48.23       48.84      2.14 o 
  -1  -9   2      214.13      230.58      3.86 o 
   0  -9   2       81.54       83.75      2.55 o 
   1  -9   2       46.98       53.63      2.18 o 
   2  -9   2       54.75       43.39      2.14 o 
   3  -9   2        7.71        6.38      1.55 o 
   4  -9   2      118.97      118.72      3.37 o 
   5  -9   2       20.89       22.99      2.23 o 
   6  -9   2       17.78       19.67      2.18 o 
   7  -9   2        1.68        0.00      1.87 o 
   8  -9   2        0.37       -0.78      2.04 o 
 -10  -8   2        0.97       -1.23      2.00 o 
  -9  -8   2        2.42        0.26      1.81 o 
  -8  -8   2       13.79       18.19      2.07 o 
  -7  -8   2       85.65       95.49      3.27 o 
  -6  -8   2        0.00        0.19      1.27 o 
  -5  -8   2        8.96        9.82      1.48 o 
  -4  -8   2        7.64        4.89      1.23 o 
  -3  -8   2      347.61      343.66      4.38 o 
  -2  -8   2       50.84       67.27      2.22 o 
  -1  -8   2      491.86      465.21      5.01 o 
   0  -8   2       30.62       33.30      1.65 o 
   1  -8   2      101.06       77.85      2.35 o 
   2  -8   2       22.07       27.03      1.67 o 
   3  -8   2       12.51       22.33      1.59 o 
   4  -8   2       19.43       20.75      1.78 o 
   5  -8   2        1.84        6.43      1.44 o 
   6  -8   2       15.93       15.52      2.03 o 
   7  -8   2        3.14        0.42      1.72 o 
   8  -8   2        0.34        0.56      1.78 o 
 -10  -7   2        1.57       -0.28      1.91 o 
  -9  -7   2        3.95       13.21      1.97 o 
  -8  -7   2       10.88        8.24      1.76 o 
  -7  -7   2       76.16       57.86      2.63 o 
  -6  -7   2        0.27        0.68      1.26 o 
  -5  -7   2       61.32       64.95      2.25 o 
  -4  -7   2        0.59        1.56      0.99 o 
  -3  -7   2       42.88       38.71      1.54 o 
  -2  -7   2      159.36      163.48      2.79 o 
  -1  -7   2      278.82      232.78      3.47 o 
   0  -7   2      300.38      330.96      3.89 o 
   1  -7   2       90.49      111.72      2.55 o 
   2  -7   2       26.12       34.69      1.67 o 
   3  -7   2       33.74       42.84      1.89 o 
   4  -7   2        9.08        3.60      1.39 o 
   5  -7   2       43.86       55.14      2.56 o 
   6  -7   2       72.98       74.16      2.94 o 
   7  -7   2        0.15        2.98      1.64 o 
   8  -7   2        0.23       -1.95      1.95 o 
 -11  -6   2        1.08        3.70      2.17 o 
 -10  -6   2        5.87        8.72      1.88 o 
  -9  -6   2        1.27        2.82      1.59 o 
  -8  -6   2       47.40       53.37      2.61 o 
  -7  -6   2       24.52       37.19      2.26 o 
  -6  -6   2      241.07      230.55      3.88 o 
  -5  -6   2      141.95      196.18      3.24 o 
  -4  -6   2       36.19       32.73      1.55 o 
  -3  -6   2       16.22       25.90      1.37 o 
  -2  -6   2      535.91      609.33      4.89 o 
  -1  -6   2      267.42      268.54      3.23 o 
   0  -6   2      102.67      103.00      2.10 o 
   1  -6   2       64.66       51.53      1.62 o 
   2  -6   2      507.03      421.45      4.42 o 
   3  -6   2       13.00       24.87      1.41 o 
   4  -6   2       39.71       25.77      1.69 o 
   5  -6   2        6.66        5.66      1.47 o 
   6  -6   2       17.16       16.67      2.11 o 
   7  -6   2       18.46       23.22      2.19 o 
   8  -6   2        9.29       11.95      2.10 o 
   9  -6   2        3.88        5.21      2.03 o 
 -11  -5   2        4.64        3.29      1.99 o 
 -10  -5   2        0.45        1.07      1.69 o 
  -9  -5   2       13.80       23.77      2.14 o 
  -8  -5   2       43.50       42.79      2.25 o 
  -7  -5   2      667.49      689.81      6.72 o 
  -6  -5   2        2.32        3.19      1.22 o 
  -5  -5   2      146.92      173.13      2.92 o 
  -4  -5   2      338.74      360.21      3.86 o 
  -3  -5   2     2752.75     3135.13     44.58 o 
  -2  -5   2       61.00       37.11      1.35 o 
  -1  -5   2       96.22       68.92      1.60 o 
   0  -5   2       88.75       71.42      1.60 o 
   1  -5   2       74.98      117.96      2.16 o 
   2  -5   2      184.48      167.97      2.64 o 
   3  -5   2       46.40       71.72      2.05 o 
   4  -5   2       38.52       29.35      1.63 o 
   5  -5   2       34.39       19.94      1.72 o 
   6  -5   2        4.40        6.88      1.63 o 
   7  -5   2       43.80       46.75      2.62 o 
   8  -5   2        0.31        1.70      1.73 o 
   9  -5   2        0.57       -1.99      1.99 o 
 -11  -4   2        5.81        7.47      2.18 o 
 -10  -4   2        8.39        6.33      1.84 o 
  -9  -4   2       44.30       42.10      2.45 o 
  -8  -4   2       56.57       61.56      2.55 o 
  -7  -4   2      216.40      247.21      3.99 o 
  -6  -4   2      202.21      193.41      3.37 o 
  -5  -4   2      468.64      377.44      4.09 o 
  -4  -4   2       16.02       28.85      1.23 o 
  -3  -4   2      335.51      288.37      3.07 o 
  -2  -4   2      214.05      246.97      2.65 o 
  -1  -4   2     1302.05     1429.00     25.14 o 
   0  -4   2      282.55      273.36      2.71 o 
   1  -4   2       53.15       65.37      1.50 o 
   2  -4   2       56.28       85.30      1.90 o 
   3  -4   2       45.61       33.36      1.44 o 
   4  -4   2       36.42       48.96      1.81 o 
   5  -4   2       37.85       51.30      2.11 o 
   6  -4   2       49.18       42.57      2.24 o 
   7  -4   2       60.25       75.76      3.04 o 
   8  -4   2        4.24        7.17      1.75 o 
   9  -4   2        1.82        1.69      1.95 o 
 -11  -3   2        0.17        1.78      1.70 o 
 -10  -3   2        8.07       16.28      1.93 o 
  -9  -3   2       59.52       64.55      2.65 o 
  -8  -3   2       51.80       46.18      2.22 o 
  -7  -3   2        4.68        6.25      1.27 o 
  -6  -3   2      106.83       68.64      2.04 o 
  -5  -3   2       91.22       92.92      2.10 o 
  -4  -3   2      476.72      503.24      4.06 o 
  -3  -3   2      149.41      123.11      1.85 o 
  -2  -3   2      444.15      465.49      3.22 o 
  -1  -3   2       91.05      113.24      1.56 o 
   0  -3   2      125.96      147.65      1.81 o 
   1  -3   2      355.07      354.65      3.01 o 
   2  -3   2       53.52       50.04      1.34 o 
   3  -3   2       12.06       16.62      1.10 o 
   4  -3   2      114.26      125.70      2.48 o 
   5  -3   2       87.88       90.50      2.58 o 
   6  -3   2      110.80      128.91      3.32 o 
   7  -3   2       13.58       10.85      1.71 o 
   8  -3   2        8.58       12.34      1.87 o 
   9  -3   2        7.46        9.96      2.04 o 
  10  -3   2        7.14        5.71      2.27 o 
 -11  -2   2        2.49        4.37      1.77 o 
 -10  -2   2        1.66        0.08      1.63 o 
  -9  -2   2       33.36       31.48      2.04 o 
  -8  -2   2        9.86        3.18      1.37 o 
  -7  -2   2       56.88       52.33      2.05 o 
  -6  -2   2       72.44       59.07      1.89 o 
  -5  -2   2       87.10       66.92      1.76 o 
  -4  -2   2      937.35      908.14      5.21 o 
  -3  -2   2      534.10      416.85      3.10 o 
  -2  -2   2      697.16      677.75      3.56 o 
  -1  -2   2      118.73      152.92      1.60 o 
   0  -2   2      789.21      760.41     15.41 o 
   1  -2   2     1830.45     1801.17     26.59 o 
   2  -2   2      654.48      636.20      4.22 o 
   3  -2   2       44.35       57.05      1.57 o 
   4  -2   2       29.85       48.88      1.75 o 
   5  -2   2       33.06       36.14      1.83 o 
   6  -2   2       47.23       42.72      2.05 o 
   7  -2   2       21.01       30.33      2.00 o 
   8  -2   2       11.64       10.67      1.73 o 
   9  -2   2        2.31       -1.02      1.85 o 
  10  -2   2        2.07        3.78      1.75 o 
 -12  -1   2        4.83        6.80      1.79 o 
 -11  -1   2        2.38        4.33      1.69 o 
 -10  -1   2        4.26        3.77      1.72 o 
  -9  -1   2       71.57       67.21      2.63 o 
  -8  -1   2       82.98       67.26      2.40 o 
  -7  -1   2      137.75      160.01      3.13 o 
  -6  -1   2       44.02       39.77      1.55 o 
  -5  -1   2       35.32       24.01      1.17 o 
  -4  -1   2      187.91      162.36      2.14 o 
  -3  -1   2      887.93      897.93     18.08 o 
  -2  -1   2     3850.82     4053.50     36.32 o 
  -1  -1   2     2124.13     1950.91     22.68 o 
   0  -1   2     3340.81     3592.40     33.13 o 
   1  -1   2     6488.99     6035.06     50.62 o 
   2  -1   2      395.24      361.75      3.08 o 
   3  -1   2      101.45       69.12      1.75 o 
   4  -1   2     1237.35     1363.91      7.66 o 
   5  -1   2       14.98       17.27      1.48 o 
   6  -1   2       22.35       34.78      1.79 o 
   7  -1   2        5.57        9.47      1.53 o 
   8  -1   2        1.02        0.88      1.47 o 
   9  -1   2        2.73       -1.26      1.65 o 
  10  -1   2        2.36        3.36      2.01 o 
 -12   0   2        0.99        0.39      1.84 o 
 -11   0   2        0.07        2.24      1.61 o 
 -10   0   2       20.92       18.90      1.93 o 
  -9   0   2       15.17       16.39      1.66 o 
  -8   0   2        2.05        2.11      1.26 o 
  -7   0   2       46.45       44.62      1.81 o 
  -6   0   2       96.36       98.27      2.21 o 
  -5   0   2      494.60      508.73      4.18 o 
  -4   0   2      116.38      129.80      1.92 o 
  -3   0   2      656.89      522.72      3.22 o 
  -2   0   2    10941.58    12579.77     70.75 o 
  -1   0   2      345.92      488.88      2.47 o 
   0   0   2    15565.94    15950.68     82.91 o 
   1   0   2      184.22      170.85      1.84 o 
   2   0   2       98.85      125.94      1.85 o 
   3   0   2     1832.42     1702.93     31.20 o 
   4   0   2      581.03      569.90      4.92 o 
   5   0   2       73.18       75.59      2.26 o 
   6   0   2       48.51       41.23      2.02 o 
   7   0   2        1.87        8.86      1.52 o 
   8   0   2        0.01        0.66      1.53 o 
   9   0   2        0.06       -0.08      1.73 o 
  10   0   2        3.10       -1.24      2.02 o 
  -5 -14   3        0.46        1.47      2.08 o 
  -4 -14   3       20.45       22.47      2.42 o 
  -3 -14   3        1.53        3.70      1.89 o 
  -2 -14   3        8.74       11.11      2.03 o 
  -1 -14   3        5.69        6.90      2.19 o 
   0 -14   3        6.16        8.08      2.07 o 
   1 -14   3        2.64        1.79      2.01 o 
   2 -14   3        1.88        1.85      2.09 o 
  -6 -13   3        4.28        3.22      2.02 o 
  -5 -13   3        5.28        6.75      2.12 o 
  -4 -13   3       17.20       19.19      2.29 o 
  -3 -13   3        1.16        0.76      1.78 o 
  -2 -13   3       10.41       10.24      2.05 o 
  -1 -13   3       17.71       15.99      2.27 o 
   0 -13   3        4.03        1.75      1.81 o 
   1 -13   3        1.65        2.39      1.86 o 
   2 -13   3       15.98       15.98      2.38 o 
   3 -13   3        8.31        5.30      2.22 o 
  -7 -12   3        0.09        3.16      1.71 o 
  -6 -12   3        3.85        1.22      1.87 o 
  -5 -12   3        5.00        3.78      2.07 o 
  -4 -12   3       22.61       25.33      2.19 o 
  -3 -12   3       68.30       65.66      3.03 o 
  -2 -12   3       31.36       22.05      2.28 o 
  -1 -12   3        2.88        6.04      1.92 o 
   0 -12   3       31.90       35.89      2.60 o 
   1 -12   3       17.55       17.79      2.24 o 
   2 -12   3       10.28        8.09      2.00 o 
   3 -12   3        3.12        3.76      2.04 o 
   4 -12   3       21.71       21.46      2.45 o 
   5 -12   3        5.15        3.41      2.11 o 
  -8 -11   3        6.45        8.36      2.27 o 
  -7 -11   3       11.44       15.28      1.98 o 
  -6 -11   3        3.89        4.80      1.74 o 
  -5 -11   3       24.77       20.64      2.18 o 
  -4 -11   3      106.21       87.65      3.15 o 
  -3 -11   3        1.48        2.06      1.68 o 
  -2 -11   3       26.00       23.78      2.00 o 
  -1 -11   3       68.76       63.86      2.78 o 
   0 -11   3      227.37      250.43      4.59 o 
   1 -11   3       91.98       97.22      3.24 o 
   2 -11   3       39.52       37.09      2.60 o 
   3 -11   3       71.86       64.96      3.13 o 
   4 -11   3       15.81       15.17      2.19 o 
   5 -11   3        2.18       -1.99      2.26 o 
   6 -11   3        9.19        6.00      2.25 o 
  -9 -10   3       10.42        8.89      2.11 o 
  -8 -10   3        8.54       13.22      2.08 o 
  -7 -10   3       18.95       12.45      2.03 o 
  -6 -10   3        4.02        2.05      1.60 o 
  -5 -10   3       52.32       47.17      2.49 o 
  -4 -10   3        5.70        6.83      1.55 o 
  -3 -10   3       18.54       11.57      1.66 o 
  -2 -10   3       17.00       20.37      1.82 o 
  -1 -10   3      167.13      155.84      3.71 o 
   0 -10   3      129.19      137.81      3.51 o 
   1 -10   3        2.38        2.54      1.57 o 
   2 -10   3        1.00        0.00      1.40 o 
   3 -10   3       48.91       56.04      2.87 o 
   4 -10   3       17.32       14.82      2.26 o 
   5 -10   3       16.97       19.40      2.33 o 
   6 -10   3        1.91        1.01      1.93 o 
 -10  -9   3        7.75       11.36      2.18 o 
  -9  -9   3       13.09       14.29      2.24 o 
  -8  -9   3        7.84        7.40      1.83 o 
  -7  -9   3        7.74       10.18      1.87 o 
  -6  -9   3        7.88        5.91      1.67 o 
  -5  -9   3       44.66       54.42      2.38 o 
  -4  -9   3       18.77       25.66      1.78 o 
  -3  -9   3       69.80       63.86      2.38 o 
  -2  -9   3       19.23       21.27      1.63 o 
  -1  -9   3      140.51      140.64      3.15 o 
   0  -9   3       67.76       66.39      2.51 o 
   1  -9   3       10.05       10.64      1.43 o 
   2  -9   3       29.27       28.90      1.87 o 
   3  -9   3       10.62       10.92      1.65 o 
   4  -9   3       21.71       21.78      2.06 o 
   5  -9   3       25.47       15.14      2.10 o 
   6  -9   3       10.06       15.30      2.08 o 
   7  -9   3        0.29       -1.71      1.92 o 
 -10  -8   3        0.21       -0.65      1.94 o 
  -9  -8   3        2.97        2.67      1.87 o 
  -8  -8   3       19.08       11.12      1.99 o 
  -7  -8   3       66.96       53.74      2.60 o 
  -6  -8   3       95.44      103.37      3.11 o 
  -5  -8   3       69.44       77.94      2.55 o 
  -4  -8   3       26.38       36.80      1.79 o 
  -3  -8   3      107.33       87.77      2.53 o 
  -2  -8   3      119.26      118.03      2.65 o 
  -1  -8   3       30.80       34.24      1.81 o 
   0  -8   3       53.25       52.63      2.03 o 
   1  -8   3       14.91       27.70      1.70 o 
   2  -8   3       28.55       22.65      1.64 o 
   3  -8   3       92.98       84.81      2.91 o 
   4  -8   3       24.77       17.61      1.82 o 
   5  -8   3       29.13       23.10      2.12 o 
   6  -8   3        1.92        1.29      1.84 o 
   7  -8   3        5.84        8.79      1.86 o 
 -11  -7   3        2.37        6.11      1.94 o 
 -10  -7   3        1.41        1.85      1.81 o 
  -9  -7   3        1.82        1.73      1.66 o 
  -8  -7   3        1.31        4.35      1.57 o 
  -7  -7   3       44.25       38.44      2.29 o 
  -6  -7   3      113.20      111.96      2.99 o 
  -5  -7   3       30.01       33.62      1.71 o 
  -4  -7   3       25.88       20.61      1.43 o 
  -3  -7   3      220.12      213.57      3.31 o 
  -2  -7   3        8.63        5.42      1.02 o 
  -1  -7   3       68.90       74.35      2.16 o 
   0  -7   3        0.79        1.60      0.91 o 
   1  -7   3       81.48       88.39      2.37 o 
   2  -7   3      102.41      121.48      2.77 o 
   3  -7   3       17.23       23.90      1.76 o 
   4  -7   3       83.31       75.64      2.64 o 
   5  -7   3       60.07       72.08      2.85 o 
   6  -7   3       24.87       21.94      2.17 o 
   7  -7   3        4.24        8.32      1.95 o 
   8  -7   3        4.33        2.28      2.10 o 
 -11  -6   3        8.56       18.62      2.22 o 
 -10  -6   3        1.81        4.62      1.66 o 
  -9  -6   3       18.37       30.12      2.21 o 
  -8  -6   3       66.96       48.87      2.43 o 
  -7  -6   3      109.05      120.28      3.23 o 
  -6  -6   3       49.95       46.51      2.05 o 
  -5  -6   3        3.69        1.02      0.92 o 
  -4  -6   3      336.45      354.01      4.14 o 
  -3  -6   3      812.52      823.02      6.02 o 
  -2  -6   3      240.53      254.06      3.27 o 
  -1  -6   3      524.41      422.87      4.22 o 
   0  -6   3      104.60       95.18      2.21 o 
   1  -6   3        9.66        3.52      0.93 o 
   2  -6   3        2.53        1.62      1.05 o 
   3  -6   3       63.43       87.39      2.55 o 
   4  -6   3       78.15       74.86      2.47 o 
   5  -6   3       10.26       11.44      1.79 o 
   6  -6   3       12.47       15.07      1.76 o 
   7  -6   3        1.49        0.49      1.85 o 
   8  -6   3        2.40        4.10      1.79 o 
 -11  -5   3        0.21       -0.18      2.02 o 
 -10  -5   3       25.00       30.79      2.35 o 
  -9  -5   3       20.19       18.26      2.06 o 
  -8  -5   3      136.07       97.14      3.13 o 
  -7  -5   3      176.34      137.51      3.33 o 
  -6  -5   3        3.79       14.99      1.30 o 
  -5  -5   3       81.38       74.10      2.10 o 
  -4  -5   3      971.28     1005.30      6.54 o 
  -3  -5   3      320.50      387.20      3.89 o 
  -2  -5   3     2093.18     2311.57     38.00 o 
  -1  -5   3      590.58      704.24      5.01 o 
   0  -5   3       66.81       49.24      1.56 o 
   1  -5   3      191.77      184.59      2.81 o 
   2  -5   3      164.74      205.23      3.17 o 
   3  -5   3       89.56       82.20      2.37 o 
   4  -5   3       37.72       24.81      1.62 o 
   5  -5   3       39.23       46.65      2.28 o 
   6  -5   3       10.80       15.15      1.78 o 
   7  -5   3       11.54       10.00      2.11 o 
   8  -5   3        4.01        4.56      1.80 o 
 -11  -4   3        0.60       -1.87      1.87 o 
 -10  -4   3        0.15        1.24      1.55 o 
  -9  -4   3        3.29        2.66      1.58 o 
  -8  -4   3       29.86       33.94      2.04 o 
  -7  -4   3      296.84      322.12      4.47 o 
  -6  -4   3       89.50       63.14      2.01 o 
  -5  -4   3       35.27       36.49      1.52 o 
  -4  -4   3       67.05       66.43      1.74 o 
  -3  -4   3     1819.93     1794.74     32.30 o 
  -2  -4   3      115.64      139.87      2.17 o 
  -1  -4   3      431.33      411.52      3.59 o 
   0  -4   3      280.48      269.58      3.01 o 
   1  -4   3      328.26      296.74      3.39 o 
   2  -4   3        3.84        6.08      0.93 o 
   3  -4   3      210.37      186.75      3.10 o 
   4  -4   3       70.31       57.73      2.10 o 
   5  -4   3       16.08       27.02      1.84 o 
   6  -4   3       31.87       22.02      2.04 o 
   7  -4   3       23.05       20.60      2.19 o 
   8  -4   3        4.49        4.08      1.96 o 
   9  -4   3        0.95        0.29      1.98 o 
 -12  -3   3        4.62        5.37      1.97 o 
 -11  -3   3        1.83        3.96      1.79 o 
 -10  -3   3        6.67        3.39      1.87 o 
  -9  -3   3       80.15       72.91      2.82 o 
  -8  -3   3       62.88       70.01      2.51 o 
  -7  -3   3       37.22       52.33      1.98 o 
  -6  -3   3        4.28        4.54      0.99 o 
  -5  -3   3      547.62      549.91      4.77 o 
  -4  -3   3       16.90       18.56      1.04 o 
  -3  -3   3     2260.44     2162.94     33.50 o 
  -2  -3   3      238.81      308.05      2.85 o 
  -1  -3   3     1613.20     1591.14     26.95 o 
   0  -3   3      477.45      376.17      3.28 o 
   1  -3   3      569.88      559.94      4.22 o 
   2  -3   3      403.19      407.51      3.91 o 
   3  -3   3      140.17      140.10      2.59 o 
   4  -3   3        5.53        7.07      1.24 o 
   5  -3   3       32.41       21.91      1.74 o 
   6  -3   3      130.93      124.03      3.52 o 
   7  -3   3       25.76       20.56      1.99 o 
   8  -3   3        5.46       11.25      1.95 o 
   9  -3   3        1.55        2.54      1.95 o 
 -12  -2   3        0.44        0.48      1.88 o 
 -11  -2   3        0.24        1.69      1.75 o 
 -10  -2   3       28.00       25.58      2.06 o 
  -9  -2   3        0.88        2.44      1.44 o 
  -8  -2   3       70.54       74.33      2.52 o 
  -7  -2   3      159.72      153.26      3.02 o 
  -6  -2   3      109.84      132.69      2.55 o 
  -5  -2   3       53.61       26.61      1.20 o 
  -4  -2   3      617.89      641.13      4.48 o 
  -3  -2   3      189.56      145.35      1.98 o 
  -2  -2   3      371.55      408.06      3.05 o 
  -1  -2   3      536.55      586.94      3.62 o 
   0  -2   3      697.54      757.89      4.31 o 
   1  -2   3       65.70       72.16      1.55 o 
   2  -2   3       92.01       84.60      1.88 o 
   3  -2   3        1.58        1.25      0.96 o 
   4  -2   3      177.38      177.91      3.18 o 
   5  -2   3        2.29        1.37      1.20 o 
   6  -2   3        5.52        9.75      1.50 o 
   7  -2   3        0.39       -0.71      1.50 o 
   8  -2   3        3.85        8.44      1.77 o 
   9  -2   3        3.34        2.59      1.89 o 
 -12  -1   3        0.57       -2.00      2.00 o 
 -11  -1   3        9.25       11.96      1.98 o 
 -10  -1   3       21.35       24.07      2.09 o 
  -9  -1   3        4.99        1.77      1.61 o 
  -8  -1   3       33.69       34.26      1.85 o 
  -7  -1   3       79.85       87.75      2.39 o 
  -6  -1   3      144.00      133.95      2.51 o 
  -5  -1   3       14.03       13.77      0.96 o 
  -4  -1   3      656.46      649.42      4.28 o 
  -3  -1   3      346.89      342.24      2.85 o 
  -2  -1   3      349.12      522.66      3.28 o 
  -1  -1   3     2847.84     3058.17     34.16 o 
   0  -1   3     3770.63     3441.62     38.63 o 
   1  -1   3      174.08      201.32      2.37 o 
   2  -1   3       44.93       55.80      1.53 o 
   3  -1   3      398.57      437.20      4.32 o 
   4  -1   3      121.62      122.00      2.63 o 
   5  -1   3       20.00       22.49      1.64 o 
   6  -1   3       13.58       11.28      1.62 o 
   7  -1   3       14.17       17.53      2.03 o 
   8  -1   3        1.75        0.96      1.61 o 
   9  -1   3        3.03        4.02      2.35 o 
 -12   0   3        0.53       -0.28      1.92 o 
 -11   0   3        0.54        4.33      1.64 o 
 -10   0   3       19.86       18.52      2.18 o 
  -9   0   3      183.35      133.94      3.46 o 
  -8   0   3        0.98        2.37      1.06 o 
  -7   0   3        0.00        0.51      0.93 o 
  -6   0   3       29.87       38.71      1.48 o 
  -5   0   3      401.29      301.56      3.29 o 
  -4   0   3       29.47       28.50      1.02 o 
  -3   0   3      247.32      179.30      2.04 o 
  -2   0   3       91.38       72.38      1.24 o 
  -1   0   3     3689.24     4473.88     41.30 o 
   0   0   3      596.06      697.66      3.88 o 
   1   0   3      659.16      813.93      4.64 o 
   2   0   3       50.24       57.11      1.57 o 
   3   0   3     1261.10     1239.61      7.15 o 
   4   0   3       17.14       14.51      1.41 o 
   5   0   3      148.98      192.52      3.48 o 
   6   0   3       36.82       47.14      2.32 o 
   7   0   3        0.71       -1.04      1.58 o 
   8   0   3        0.28       -0.40      1.78 o 
   9   0   3        1.72        4.02      1.89 o 
  -4 -14   4        7.98        6.86      2.11 o 
  -3 -14   4        0.07       -0.95      1.93 o 
  -2 -14   4        4.96        6.01      1.99 o 
  -1 -14   4       22.62       20.45      2.51 o 
   0 -14   4        2.56        2.01      2.08 o 
   1 -14   4        4.25        3.83      2.01 o 
  -6 -13   4       15.55       19.61      2.47 o 
  -5 -13   4        0.28       -0.91      1.85 o 
  -4 -13   4        8.04        8.74      2.27 o 
  -3 -13   4        0.07       -1.30      1.78 o 
  -2 -13   4       32.26       38.68      2.72 o 
  -1 -13   4        0.74        3.86      1.77 o 
   0 -13   4        1.10       -1.14      1.91 o 
   1 -13   4       31.10       28.35      2.68 o 
   2 -13   4        1.46       -0.28      2.04 o 
   3 -13   4        4.94        5.32      2.21 o 
  -7 -12   4        2.52        4.57      1.74 o 
  -6 -12   4        4.19        4.13      2.01 o 
  -5 -12   4        2.38        4.26      1.81 o 
  -4 -12   4       10.51       10.47      1.95 o 
  -3 -12   4       33.01       32.29      2.41 o 
  -2 -12   4       54.02       52.88      2.86 o 
  -1 -12   4       11.53       12.33      1.88 o 
   0 -12   4       38.14       45.67      2.67 o 
   1 -12   4        0.11       -1.56      1.92 o 
   2 -12   4       76.00       76.17      3.26 o 
   3 -12   4       20.41       28.27      2.51 o 
   4 -12   4        2.62        2.61      2.23 o 
  -8 -11   4        1.79       -0.75      1.95 o 
  -7 -11   4       15.24       15.52      2.03 o 
  -6 -11   4        1.02        0.41      1.77 o 
  -5 -11   4       13.63       17.50      2.05 o 
  -4 -11   4        7.25        7.84      1.76 o 
  -3 -11   4       22.15       18.16      2.06 o 
  -2 -11   4       66.86       59.74      2.81 o 
  -1 -11   4        2.44        1.06      1.55 o 
   0 -11   4       18.27       16.62      2.16 o 
   1 -11   4       35.65       35.01      2.59 o 
   2 -11   4       55.09       61.17      3.09 o 
   3 -11   4        5.90        6.53      2.09 o 
   4 -11   4        6.83        7.28      2.04 o 
   5 -11   4        1.36        0.39      2.12 o 
  -9 -10   4        3.38        3.47      1.98 o 
  -8 -10   4       12.32        9.75      2.19 o 
  -7 -10   4       25.94       23.82      2.31 o 
  -6 -10   4       18.99       20.31      2.15 o 
  -5 -10   4       33.90       26.99      2.04 o 
  -4 -10   4       32.54       28.07      2.08 o 
  -3 -10   4       24.79       27.51      2.03 o 
  -2 -10   4      185.26      176.81      3.82 o 
  -1 -10   4        2.14        0.76      1.57 o 
   0 -10   4      135.65      134.63      3.68 o 
   1 -10   4        4.49        6.41      1.66 o 
   2 -10   4        8.97        6.27      1.87 o 
   3 -10   4       19.98       12.65      2.33 o 
   4 -10   4       17.12       18.82      2.30 o 
   5 -10   4        2.39        2.27      2.04 o 
 -10  -9   4        4.24        0.29      2.11 o 
  -9  -9   4       22.43       35.74      2.56 o 
  -8  -9   4        6.02        7.22      1.88 o 
  -7  -9   4        5.17        2.80      1.75 o 
  -6  -9   4       67.01       62.02      2.56 o 
  -5  -9   4       13.64       21.41      1.79 o 
  -4  -9   4       21.98       26.20      1.91 o 
  -3  -9   4        2.33        2.44      1.30 o 
  -2  -9   4       64.23       66.02      2.54 o 
  -1  -9   4      165.87      166.58      3.68 o 
   0  -9   4      256.51      270.88      4.50 o 
   1  -9   4       58.71       45.10      2.28 o 
   2  -9   4       39.07       33.40      2.13 o 
   3  -9   4       52.30       53.93      2.73 o 
   4  -9   4       48.79       50.98      2.70 o 
   5  -9   4        3.96        7.52      1.91 o 
   6  -9   4        4.85        6.41      1.99 o 
 -10  -8   4        3.04       -1.10      2.11 o 
  -9  -8   4        4.58        1.57      1.66 o 
  -8  -8   4        8.59       20.37      2.06 o 
  -7  -8   4        6.89        9.20      1.80 o 
  -6  -8   4       33.01       33.73      2.04 o 
  -5  -8   4       63.71       67.76      2.45 o 
  -4  -8   4       34.49       37.14      1.82 o 
  -3  -8   4       57.88       45.12      2.09 o 
  -2  -8   4        0.54       -0.46      1.12 o 
  -1  -8   4      132.65      140.03      3.22 o 
   0  -8   4        5.30        5.01      1.41 o 
   1  -8   4       21.11       21.84      1.64 o 
   2  -8   4        4.02        5.19      1.39 o 
   3  -8   4        1.41        2.36      1.60 o 
   4  -8   4       56.56       62.11      2.85 o 
   5  -8   4        8.41       13.72      2.14 o 
   6  -8   4        7.00       11.31      2.10 o 
   7  -8   4        1.61        5.14      1.99 o 
 -11  -7   4        2.47        6.29      1.96 o 
 -10  -7   4        2.28        5.30      1.88 o 
  -9  -7   4        9.15       24.57      2.17 o 
  -8  -7   4       20.09       16.96      1.95 o 
  -7  -7   4       26.82       31.24      2.01 o 
  -6  -7   4       15.97       19.06      1.52 o 
  -5  -7   4       23.36       28.20      1.77 o 
  -4  -7   4       98.77      101.34      2.60 o 
  -3  -7   4       99.22      107.36      2.62 o 
  -2  -7   4       71.07       74.94      2.19 o 
  -1  -7   4      195.60      194.99      3.31 o 
   0  -7   4      119.77      109.71      2.65 o 
   1  -7   4       20.24       24.87      1.61 o 
   2  -7   4       50.22       44.15      2.21 o 
   3  -7   4       46.23       39.45      2.21 o 
   4  -7   4       31.90       33.28      2.20 o 
   5  -7   4       23.34       28.85      2.32 o 
   6  -7   4        2.45        2.98      1.75 o 
   7  -7   4        0.55        0.84      1.90 o 
 -11  -6   4        8.15       14.85      2.19 o 
 -10  -6   4        1.54        1.66      1.64 o 
  -9  -6   4        1.57        0.37      1.62 o 
  -8  -6   4      143.77      141.89      3.65 o 
  -7  -6   4      146.17      154.51      3.52 o 
  -6  -6   4       71.31       80.02      2.40 o 
  -5  -6   4       29.00       26.34      1.53 o 
  -4  -6   4       56.44       47.33      1.87 o 
  -3  -6   4       50.46       70.55      2.10 o 
  -2  -6   4      148.63      165.42      2.82 o 
  -1  -6   4       47.12       51.46      1.83 o 
   0  -6   4       49.83       42.87      1.71 o 
   1  -6   4       21.73       15.62      1.34 o 
   2  -6   4       91.34       84.96      2.55 o 
   3  -6   4       59.60       70.23      2.53 o 
   4  -6   4        5.00        4.21      1.51 o 
   5  -6   4       17.83       17.95      2.03 o 
   6  -6   4        0.80       -0.24      1.81 o 
   7  -6   4        2.22        1.95      1.94 o 
 -11  -5   4        5.80        5.19      1.92 o 
 -10  -5   4        0.94        5.08      1.60 o 
  -9  -5   4       83.31      107.36      3.35 o 
  -8  -5   4      141.46      139.49      3.44 o 
  -7  -5   4      402.31      418.75      5.24 o 
  -6  -5   4       26.88       22.26      1.51 o 
  -5  -5   4      134.73      124.26      2.63 o 
  -4  -5   4        9.10        8.17      1.08 o 
  -3  -5   4      762.37      895.75      6.12 o 
  -2  -5   4      359.68      381.47      4.00 o 
  -1  -5   4      346.72      278.07      3.44 o 
   0  -5   4      591.26      616.13      5.17 o 
   1  -5   4       14.76        6.16      1.06 o 
   2  -5   4      126.29      111.25      2.67 o 
   3  -5   4       20.37       15.48      1.53 o 
   4  -5   4       15.84       14.08      1.55 o 
   5  -5   4       20.38       11.56      1.71 o 
   6  -5   4       20.55       20.15      2.20 o 
   7  -5   4        5.32        5.95      1.97 o 
   8  -5   4        1.99        2.68      1.97 o 
 -12  -4   4        8.06        6.93      2.20 o 
 -11  -4   4        3.61        1.21      1.78 o 
 -10  -4   4        7.27        5.58      1.87 o 
  -9  -4   4        2.18        4.58      1.49 o 
  -8  -4   4      194.93      190.42      3.99 o 
  -7  -4   4       10.10        5.62      1.29 o 
  -6  -4   4       29.51       22.27      1.39 o 
  -5  -4   4       30.49       20.72      1.28 o 
  -4  -4   4       33.97       44.37      1.59 o 
  -3  -4   4      978.86     1122.10      6.53 o 
  -2  -4   4       51.13       44.66      1.47 o 
  -1  -4   4      528.48      564.20      4.56 o 
   0  -4   4       22.21       19.48      1.16 o 
   1  -4   4       11.24        7.69      1.01 o 
   2  -4   4       32.62       42.91      1.76 o 
   3  -4   4       21.76       20.94      1.63 o 
   4  -4   4      112.06      111.20      2.88 o 
   5  -4   4       23.98       29.33      2.05 o 
   6  -4   4       12.91       10.02      1.84 o 
   7  -4   4       15.64       21.32      2.42 o 
   8  -4   4        4.36        5.77      2.14 o 
 -12  -3   4        4.31        7.06      2.00 o 
 -11  -3   4        3.77        7.00      1.95 o 
 -10  -3   4       25.43       17.98      2.03 o 
  -9  -3   4      150.61      174.94      4.00 o 
  -8  -3   4        0.93       -0.52      1.23 o 
  -7  -3   4       95.30       72.67      2.42 o 
  -6  -3   4      239.26      240.62      3.46 o 
  -5  -3   4      318.27      280.42      3.45 o 
  -4  -3   4       48.01       35.13      1.33 o 
  -3  -3   4      472.86      501.04      4.15 o 
  -2  -3   4      169.20      162.26      2.35 o 
  -1  -3   4       64.08       94.37      1.87 o 
   0  -3   4      517.59      590.05      4.55 o 
   1  -3   4      169.21      168.61      2.64 o 
   2  -3   4       25.14       19.45      1.30 o 
   3  -3   4      260.56      265.04      3.89 o 
   4  -3   4       64.20       52.95      2.17 o 
   5  -3   4       33.01       36.16      2.14 o 
   6  -3   4       21.82       19.91      2.09 o 
   7  -3   4        1.36        0.48      1.71 o 
   8  -3   4        8.02       12.62      2.25 o 
 -12  -2   4        3.75        3.29      1.96 o 
 -11  -2   4        2.27        3.81      1.74 o 
 -10  -2   4       11.43       12.64      1.78 o 
  -9  -2   4       13.91       13.38      1.66 o 
  -8  -2   4       90.50       89.74      2.69 o 
  -7  -2   4      170.77      196.78      3.42 o 
  -6  -2   4      149.15      157.79      2.84 o 
  -5  -2   4      671.67      605.65      4.97 o 
  -4  -2   4      210.73      246.56      2.93 o 
  -3  -2   4       45.97       46.60      1.31 o 
  -2  -2   4      913.65      901.07      5.13 o 
  -1  -2   4      621.55      637.47      4.37 o 
   0  -2   4      297.48      357.62      3.44 o 
   1  -2   4      597.01      526.99      4.44 o 
   2  -2   4      240.56      246.45      3.34 o 
   3  -2   4      259.42      297.40      4.00 o 
   4  -2   4      174.90      199.39      3.64 o 
   5  -2   4        0.23        1.38      1.48 o 
   6  -2   4       25.24       21.66      1.91 o 
   7  -2   4        0.65        1.10      1.55 o 
   8  -2   4        3.34        3.13      1.89 o 
 -12  -1   4        1.20        2.98      1.79 o 
 -11  -1   4       16.31       22.43      2.13 o 
 -10  -1   4       29.15       24.37      2.04 o 
  -9  -1   4       75.45       69.61      2.69 o 
  -8  -1   4       23.51       22.43      1.65 o 
  -7  -1   4        7.81        3.12      1.03 o 
  -6  -1   4       34.92       35.72      1.48 o 
  -5  -1   4      339.79      271.10      3.26 o 
  -4  -1   4      418.67      420.48      3.71 o 
  -3  -1   4       67.20      101.72      1.76 o 
  -2  -1   4      830.21      912.29      4.98 o 
  -1  -1   4     4046.17     4412.25     48.04 o 
   0  -1   4        7.37       14.01      0.98 o 
   1  -1   4       66.73       72.37      1.80 o 
   2  -1   4      198.62      222.51      3.13 o 
   3  -1   4       14.64       17.66      1.45 o 
   4  -1   4      207.70      229.85      3.77 o 
   5  -1   4        1.72        4.30      1.45 o 
   6  -1   4       11.97        8.81      1.79 o 
   7  -1   4        0.95       -1.75      1.75 o 
   8  -1   4        3.05       -1.59      2.01 o 
 -12   0   4        0.00        2.41      1.71 o 
 -11   0   4        9.94        5.14      1.70 o 
 -10   0   4       17.15       18.33      2.02 o 
  -9   0   4        1.94        2.24      1.23 o 
  -8   0   4       52.09       65.86      2.35 o 
  -7   0   4       87.37       87.28      2.31 o 
  -6   0   4      197.02      187.30      2.95 o 
  -5   0   4       51.12       62.78      1.62 o 
  -4   0   4        8.21        2.38      0.61 o 
  -3   0   4      175.19      139.55      2.01 o 
  -2   0   4      762.61      683.76      4.25 o 
  -1   0   4      269.60      366.42      3.14 o 
   0   0   4       81.28       73.73      1.60 o 
   1   0   4      179.91      146.96      2.39 o 
   2   0   4      322.26      363.86      3.90 o 
   3   0   4        8.01        5.03      1.22 o 
   4   0   4      102.92       85.90      2.55 o 
   5   0   4      104.55      134.22      3.24 o 
   6   0   4       48.36       52.71      2.53 o 
   7   0   4        0.28        2.01      1.62 o 
   8   0   4        0.45       -1.89      1.89 o 
  -3 -14   5       22.32       27.01      3.03 o 
  -2 -14   5        0.86        0.00      2.14 o 
  -6 -13   5        7.13       12.10      2.24 o 
  -5 -13   5        1.33        1.97      1.90 o 
  -4 -13   5        1.98        1.73      1.87 o 
  -3 -13   5        2.93        6.29      2.07 o 
  -2 -13   5        2.87       -0.27      1.99 o 
  -1 -13   5       19.24       20.80      2.24 o 
   0 -13   5        0.67        0.55      1.91 o 
   1 -13   5       10.21        7.92      2.27 o 
  -7 -12   5        0.25       -1.14      1.90 o 
  -6 -12   5        5.01        7.20      1.94 o 
  -5 -12   5       26.83       29.82      2.52 o 
  -4 -12   5        1.85        4.26      1.71 o 
  -3 -12   5        9.50        9.12      1.83 o 
  -2 -12   5       18.13       14.31      2.16 o 
  -1 -12   5        4.61        5.04      1.81 o 
   0 -12   5       11.66       14.22      2.12 o 
   1 -12   5        9.92        4.48      2.27 o 
   2 -12   5       16.89       16.38      2.33 o 
   3 -12   5        1.09        4.19      2.15 o 
  -8 -11   5        0.33        2.81      1.70 o 
  -7 -11   5        0.24       -0.44      1.71 o 
  -6 -11   5        5.45        7.53      1.69 o 
  -5 -11   5        8.87        5.85      2.00 o 
  -4 -11   5       13.95        9.92      1.86 o 
  -3 -11   5       17.52       20.36      2.18 o 
  -2 -11   5      127.27      120.17      3.61 o 
  -1 -11   5       51.04       35.39      2.64 o 
   0 -11   5        5.76        6.65      1.87 o 
   1 -11   5       27.69       28.22      2.39 o 
   2 -11   5       16.76       16.64      2.51 o 
   3 -11   5       21.29       22.50      2.51 o 
   4 -11   5        3.29        2.03      2.09 o 
  -9 -10   5       11.10        8.48      2.27 o 
  -8 -10   5       10.09       14.30      2.11 o 
  -7 -10   5        4.83        8.51      1.99 o 
  -6 -10   5       37.20       33.89      2.33 o 
  -5 -10   5        2.51        0.65      1.59 o 
  -4 -10   5       10.92        7.73      1.84 o 
  -3 -10   5        7.95        5.24      1.81 o 
  -2 -10   5       49.01       57.26      2.68 o 
  -1 -10   5       26.46       21.29      1.98 o 
   0 -10   5       15.15       14.07      1.87 o 
   1 -10   5        0.33        2.51      1.75 o 
   2 -10   5        3.79        3.29      1.69 o 
   3 -10   5       11.29       17.69      2.33 o 
   4 -10   5        9.77        6.15      2.24 o 
   5 -10   5        3.34        5.00      1.99 o 
 -10  -9   5        6.34       11.80      2.29 o 
  -9  -9   5        0.40       -0.71      1.85 o 
  -8  -9   5        8.25       10.15      2.09 o 
  -7  -9   5       14.63       18.55      2.02 o 
  -6  -9   5       16.09       13.94      1.79 o 
  -5  -9   5        0.37        2.05      1.53 o 
  -4  -9   5       40.29       49.69      2.42 o 
  -3  -9   5      288.83      292.09      4.68 o 
  -2  -9   5       13.48        9.54      1.71 o 
  -1  -9   5       85.38       85.37      2.87 o 
   0  -9   5       52.82       44.84      2.41 o 
   1  -9   5       47.79       39.05      2.36 o 
   2  -9   5       37.11       39.93      2.53 o 
   3  -9   5        6.44        4.82      1.86 o 
   4  -9   5       36.72       41.34      2.71 o 
   5  -9   5        5.68        4.70      1.97 o 
 -10  -8   5        2.80        2.56      1.84 o 
  -9  -8   5        3.49       -1.78      1.78 o 
  -8  -8   5       25.53       23.90      2.28 o 
  -7  -8   5       14.69        8.84      1.81 o 
  -6  -8   5        6.39        4.00      1.56 o 
  -5  -8   5       45.92       42.46      2.05 o 
  -4  -8   5       14.65       12.99      1.66 o 
  -3  -8   5       93.02       79.13      2.67 o 
  -2  -8   5       21.87       24.29      1.88 o 
  -1  -8   5        9.35       16.34      1.62 o 
   0  -8   5       92.10       80.32      2.74 o 
   1  -8   5        7.68        9.91      1.61 o 
   2  -8   5       59.50       59.66      2.70 o 
   3  -8   5       56.92       51.27      2.75 o 
   4  -8   5        3.60        3.56      1.87 o 
   5  -8   5        0.65        0.78      1.91 o 
   6  -8   5        1.38        2.59      2.03 o 
 -11  -7   5        3.97        5.96      2.03 o 
 -10  -7   5        1.53        1.39      1.88 o 
  -9  -7   5       11.68       13.41      1.87 o 
  -8  -7   5       36.29       30.57      2.25 o 
  -7  -7   5       35.85       32.78      2.02 o 
  -6  -7   5       11.84        9.59      1.53 o 
  -5  -7   5       96.16       80.94      2.57 o 
  -4  -7   5      339.94      320.31      4.52 o 
  -3  -7   5      156.48      144.33      3.08 o 
  -2  -7   5      265.34      257.04      3.95 o 
  -1  -7   5       37.68       44.82      2.03 o 
   0  -7   5       10.92        8.93      1.36 o 
   1  -7   5       77.76       73.46      2.54 o 
   2  -7   5       29.74       22.97      1.88 o 
   3  -7   5       14.18       12.98      1.84 o 
   4  -7   5       24.54       28.74      2.28 o 
   5  -7   5       13.69       11.93      2.18 o 
   6  -7   5        7.07        7.29      2.06 o 
 -11  -6   5        3.71        7.65      1.95 o 
 -10  -6   5        5.98        3.06      1.66 o 
  -9  -6   5       29.82       28.38      2.34 o 
  -8  -6   5       15.42       14.97      1.90 o 
  -7  -6   5      147.35      138.48      3.39 o 
  -6  -6   5       26.33       35.12      1.94 o 
  -5  -6   5      220.71      225.58      3.75 o 
  -4  -6   5       50.15       47.29      1.96 o 
  -3  -6   5      236.57      225.71      3.56 o 
  -2  -6   5       56.77       68.02      2.17 o 
  -1  -6   5      138.05      130.81      2.76 o 
   0  -6   5       36.85       44.50      1.91 o 
   1  -6   5       44.45       50.76      2.14 o 
   2  -6   5        9.07       13.46      1.70 o 
   3  -6   5       38.67       37.28      2.22 o 
   4  -6   5       20.46       27.34      2.09 o 
   5  -6   5       18.11       13.68      2.25 o 
   6  -6   5        3.48        5.14      2.00 o 
   7  -6   5        0.22       -0.68      2.06 o 
 -11  -5   5        5.27        5.77      2.00 o 
 -10  -5   5        2.94        1.35      1.59 o 
  -9  -5   5       26.83       26.47      2.15 o 
  -8  -5   5       66.52       46.20      2.34 o 
  -7  -5   5       17.85       17.47      1.65 o 
  -6  -5   5        4.14        6.87      1.16 o 
  -5  -5   5       54.82       47.96      1.85 o 
  -4  -5   5      347.30      357.55      4.27 o 
  -3  -5   5      180.09      189.47      3.06 o 
  -2  -5   5      320.48      338.23      4.02 o 
  -1  -5   5        0.29        2.05      0.91 o 
   0  -5   5       20.48       30.72      1.55 o 
   1  -5   5       54.47       58.17      2.14 o 
   2  -5   5       37.94       35.50      1.90 o 
   3  -5   5       32.57       40.09      2.13 o 
   4  -5   5       15.91       11.75      1.87 o 
   5  -5   5        4.56        2.61      1.63 o 
   6  -5   5        0.94        2.84      1.84 o 
   7  -5   5        2.10        2.35      2.03 o 
 -12  -4   5        0.10        0.87      1.79 o 
 -11  -4   5        3.92        0.17      1.84 o 
 -10  -4   5        1.06        3.36      1.63 o 
  -9  -4   5       53.24       63.66      2.68 o 
  -8  -4   5      185.02      191.52      3.97 o 
  -7  -4   5       42.70       47.10      2.07 o 
  -6  -4   5       13.48       15.75      1.34 o 
  -5  -4   5      157.27      213.71      3.34 o 
  -4  -4   5      138.22      123.57      2.49 o 
  -3  -4   5      311.74      299.11      3.62 o 
  -2  -4   5       38.02       41.73      1.57 o 
  -1  -4   5      149.40      118.46      2.38 o 
   0  -4   5      234.70      189.67      3.08 o 
   1  -4   5      126.74      113.01      2.66 o 
   2  -4   5       19.12       20.80      1.64 o 
   3  -4   5       10.97       12.64      1.63 o 
   4  -4   5       87.36       83.28      2.87 o 
   5  -4   5       12.83       19.54      2.10 o 
   6  -4   5        3.03        0.81      1.83 o 
   7  -4   5        2.68       -1.00      2.11 o 
 -12  -3   5        3.66        7.27      1.99 o 
 -11  -3   5        8.14        5.20      1.87 o 
 -10  -3   5        8.27        6.82      1.80 o 
  -9  -3   5        0.80        1.44      1.41 o 
  -8  -3   5       18.63       14.11      1.58 o 
  -7  -3   5       10.44       20.51      1.58 o 
  -6  -3   5       16.84       24.54      1.47 o 
  -5  -3   5       15.63       13.52      1.24 o 
  -4  -3   5      168.16      182.71      2.87 o 
  -3  -3   5     1556.64     1612.54     32.83 o 
  -2  -3   5      268.33      310.78      3.50 o 
  -1  -3   5      193.93      216.23      3.02 o 
   0  -3   5      423.25      448.02      4.42 o 
   1  -3   5      137.82      124.55      2.54 o 
   2  -3   5       37.69       28.96      1.68 o 
   3  -3   5        7.15        5.64      1.24 o 
   4  -3   5       44.84       48.21      2.44 o 
   5  -3   5       62.02       55.65      2.69 o 
   6  -3   5        4.44        0.71      1.70 o 
   7  -3   5        2.86        6.12      2.01 o 
 -12  -2   5        1.39       -1.02      1.85 o 
 -11  -2   5        3.63        2.47      1.71 o 
 -10  -2   5       31.43       42.08      2.48 o 
  -9  -2   5       55.87       66.14      2.57 o 
  -8  -2   5       54.70       47.85      2.08 o 
  -7  -2   5      118.42       98.80      2.60 o 
  -6  -2   5       24.15       24.59      1.44 o 
  -5  -2   5        8.23       16.41      1.15 o 
  -4  -2   5      260.53      239.63      3.12 o 
  -3  -2   5      263.66      318.61      3.48 o 
  -2  -2   5      122.61      182.76      2.68 o 
  -1  -2   5      610.47      685.74      5.12 o 
   0  -2   5       69.32       51.83      1.72 o 
   1  -2   5      153.42      158.55      2.86 o 
   2  -2   5       78.29       70.33      2.25 o 
   3  -2   5      173.70      157.13      3.36 o 
   4  -2   5       21.95       20.87      1.77 o 
   5  -2   5       19.60       14.89      1.82 o 
   6  -2   5        8.56       12.11      2.03 o 
   7  -2   5        3.65        1.05      1.97 o 
   8  -2   5        0.43        1.08      2.00 o 
 -12  -1   5        3.00        4.68      1.93 o 
 -11  -1   5        8.28       14.37      2.11 o 
 -10  -1   5       72.73       77.86      3.08 o 
  -9  -1   5        6.92        1.95      1.59 o 
  -8  -1   5        2.32        5.84      1.25 o 
  -7  -1   5       68.31       70.64      2.17 o 
  -6  -1   5       33.66       39.62      1.66 o 
  -5  -1   5       70.78       77.64      1.92 o 
  -4  -1   5       57.31       49.27      1.56 o 
  -3  -1   5      769.62      869.66      5.59 o 
  -2  -1   5      143.67      162.36      2.45 o 
  -1  -1   5      990.25     1103.16      6.34 o 
   0  -1   5      315.58      363.89      3.80 o 
   1  -1   5      136.78      160.19      2.80 o 
   2  -1   5       97.36      114.53      2.57 o 
   3  -1   5       36.46       38.31      1.90 o 
   4  -1   5       15.76       12.57      1.70 o 
   5  -1   5       59.31       65.51      2.75 o 
   6  -1   5       41.38       50.06      2.69 o 
   7  -1   5        6.29       11.04      2.14 o 
   8  -1   5        4.15        5.26      2.13 o 
 -12   0   5        3.09        8.42      1.93 o 
 -11   0   5       32.38       22.89      2.28 o 
 -10   0   5      198.72      216.46      4.62 o 
  -9   0   5        1.79        2.37      1.38 o 
  -8   0   5       86.68       86.01      2.66 o 
  -7   0   5        4.80        2.63      1.01 o 
  -6   0   5       32.44       19.84      1.25 o 
  -5   0   5      168.85      103.98      2.19 o 
  -4   0   5      200.20      164.71      2.56 o 
  -3   0   5       87.13       65.58      1.66 o 
  -2   0   5       22.85       44.38      1.41 o 
  -1   0   5     1211.54     1245.35     27.64 o 
   0   0   5       13.68        4.46      0.95 o 
   1   0   5      351.43      392.73      4.16 o 
   2   0   5       17.30       10.87      1.31 o 
   3   0   5       79.34       80.45      2.55 o 
   4   0   5       59.62       62.40      2.50 o 
   5   0   5        1.58        9.27      1.63 o 
   6   0   5        5.78        3.71      1.86 o 
   7   0   5        7.61        3.01      1.94 o 
   8   0   5        0.58        0.59      2.22 o 
  -5 -13   6        5.50        6.72      1.99 o 
  -4 -13   6       20.90       23.39      2.54 o 
  -3 -13   6        3.99        5.20      1.96 o 
  -2 -13   6        2.10        0.76      1.82 o 
  -1 -13   6        4.46        8.74      2.11 o 
   0 -13   6        0.14        0.49      1.85 o 
  -7 -12   6        6.24        8.95      2.20 o 
  -6 -12   6        4.56        3.72      1.98 o 
  -5 -12   6        8.72       10.78      2.20 o 
  -4 -12   6       13.71       12.46      2.17 o 
  -3 -12   6        9.84       10.50      2.04 o 
  -2 -12   6       12.41       12.44      2.08 o 
  -1 -12   6        4.38        5.04      1.88 o 
   0 -12   6        3.51        8.08      2.03 o 
   1 -12   6       11.44       18.42      2.36 o 
  -8 -11   6        0.74       -0.67      1.99 o 
  -7 -11   6        5.78        9.57      2.00 o 
  -6 -11   6        7.19        6.27      1.84 o 
  -5 -11   6        9.25       15.95      2.05 o 
  -4 -11   6       10.31        7.65      1.91 o 
  -3 -11   6       14.26       11.77      2.03 o 
  -2 -11   6       22.07       22.66      2.37 o 
  -1 -11   6       17.12       13.80      2.08 o 
   0 -11   6        7.81        6.27      2.06 o 
   1 -11   6       15.27       19.74      2.20 o 
   2 -11   6       13.83       12.34      2.29 o 
   3 -11   6        3.11        2.16      2.09 o 
  -9 -10   6        5.81        9.68      2.19 o 
  -8 -10   6        0.93        1.96      1.76 o 
  -7 -10   6       42.13       34.17      2.58 o 
  -6 -10   6        3.75        4.75      1.73 o 
  -5 -10   6       31.10       33.68      2.38 o 
  -4 -10   6        3.45        2.66      1.79 o 
  -3 -10   6       51.06       44.79      2.67 o 
  -2 -10   6       16.08       18.57      2.13 o 
  -1 -10   6       38.81       39.36      2.44 o 
   0 -10   6       15.69       15.80      2.02 o 
   1 -10   6        9.88       10.42      2.05 o 
   2 -10   6        3.88        6.42      2.00 o 
   3 -10   6        1.08        2.02      2.02 o 
   4 -10   6        0.99        0.60      2.05 o 
 -10  -9   6        6.24        7.92      2.24 o 
  -9  -9   6        7.97        4.95      1.99 o 
  -8  -9   6        0.70        1.25      1.82 o 
  -7  -9   6       40.08       36.15      2.70 o 
  -6  -9   6       14.72       14.36      1.90 o 
  -5  -9   6       11.80        8.04      1.77 o 
  -4  -9   6       57.42       53.91      2.59 o 
  -3  -9   6       34.72       28.73      2.19 o 
  -2  -9   6      127.20      123.68      3.49 o 
  -1  -9   6       13.58        9.65      1.91 o 
   0  -9   6       12.03       14.28      1.91 o 
   1  -9   6        1.14        2.10      1.59 o 
   2  -9   6       30.54       30.76      2.39 o 
   3  -9   6        2.90        2.31      1.78 o 
   4  -9   6       14.40       12.52      2.51 o 
 -10  -8   6        0.52        0.19      1.90 o 
  -9  -8   6        2.48        1.18      1.81 o 
  -8  -8   6       33.25       37.90      2.53 o 
  -7  -8   6       46.56       55.13      2.62 o 
  -6  -8   6       25.48       31.92      2.23 o 
  -5  -8   6       45.20       51.34      2.50 o 
  -4  -8   6        9.26        7.34      1.63 o 
  -3  -8   6       97.92       77.89      2.82 o 
  -2  -8   6      236.26      234.74      4.23 o 
  -1  -8   6       20.48       25.27      2.01 o 
   0  -8   6        5.75        7.01      1.62 o 
   1  -8   6       22.25       29.96      2.10 o 
   2  -8   6       35.54       42.36      2.60 o 
   3  -8   6       49.38       44.29      2.88 o 
   4  -8   6       54.68       56.72      3.25 o 
   5  -8   6        3.28        5.26      1.92 o 
 -11  -7   6        0.48       -1.16      1.98 o 
 -10  -7   6        7.10        7.73      1.99 o 
  -9  -7   6       15.02       21.59      2.15 o 
  -8  -7   6       23.55       16.76      2.11 o 
  -7  -7   6        4.35        6.01      1.66 o 
  -6  -7   6       88.66       81.76      2.81 o 
  -5  -7   6       67.20       59.16      2.50 o 
  -4  -7   6       66.59       63.94      2.52 o 
  -3  -7   6       34.77       38.62      2.10 o 
  -2  -7   6        3.30        4.06      1.28 o 
  -1  -7   6       12.47       15.44      1.63 o 
   0  -7   6       30.13       24.41      1.82 o 
   1  -7   6       13.26       12.05      1.58 o 
   2  -7   6        0.48        1.18      1.55 o 
   3  -7   6       11.45       11.19      2.10 o 
   4  -7   6        5.13        4.72      2.19 o 
   5  -7   6        7.57        9.19      2.11 o 
 -11  -6   6        3.83        0.84      1.84 o 
 -10  -6   6        3.88        5.45      1.68 o 
  -9  -6   6       14.69       13.50      1.95 o 
  -8  -6   6       71.04       77.61      3.01 o 
  -7  -6   6       48.84       33.25      2.13 o 
  -6  -6   6        7.79        8.36      1.42 o 
  -5  -6   6      185.00      186.93      3.75 o 
  -4  -6   6      246.87      215.49      3.79 o 
  -3  -6   6      239.12      251.59      3.95 o 
  -2  -6   6        3.20        3.88      1.16 o 
  -1  -6   6       60.07       48.24      2.12 o 
   0  -6   6        1.50        2.35      1.29 o 
   1  -6   6        0.89       -0.36      1.28 o 
   2  -6   6       16.25       14.42      1.92 o 
   3  -6   6       60.98       66.72      2.76 o 
   4  -6   6       29.83       26.85      2.35 o 
   5  -6   6        6.02        6.79      2.07 o 
   6  -6   6        3.50        5.88      2.04 o 
 -11  -5   6        4.20        4.19      1.90 o 
 -10  -5   6        9.18       10.84      1.95 o 
  -9  -5   6       66.13       72.97      2.97 o 
  -8  -5   6       11.42        7.26      1.67 o 
  -7  -5   6      225.05      235.39      4.16 o 
  -6  -5   6        6.03        4.49      1.38 o 
  -5  -5   6      145.48      143.76      3.07 o 
  -4  -5   6       11.84        9.89      1.45 o 
  -3  -5   6        8.12       11.00      1.39 o 
  -2  -5   6       31.09       30.76      1.68 o 
  -1  -5   6      113.36      100.86      2.65 o 
   0  -5   6       25.52       17.80      1.56 o 
   1  -5   6        6.83        6.99      1.36 o 
   2  -5   6       18.87       22.93      1.87 o 
   3  -5   6       25.85       28.94      2.11 o 
   4  -5   6       18.08       14.89      2.07 o 
   5  -5   6        8.91        7.11      2.19 o 
   6  -5   6        1.29        0.09      1.89 o 
 -12  -4   6        0.64       -1.25      1.93 o 
 -11  -4   6        7.07        8.64      2.06 o 
 -10  -4   6        1.50        3.94      1.58 o 
  -9  -4   6       12.00       12.56      1.87 o 
  -8  -4   6      179.65      183.62      3.87 o 
  -7  -4   6       57.49       82.48      2.53 o 
  -6  -4   6       62.64       59.67      2.21 o 
  -5  -4   6      326.48      326.46      4.27 o 
  -4  -4   6      602.33      587.28      5.55 o 
  -3  -4   6       96.70       84.20      2.34 o 
  -2  -4   6       48.52       59.20      1.99 o 
  -1  -4   6       39.90       51.71      1.95 o 
   0  -4   6       11.69       14.25      1.42 o 
   1  -4   6       58.10       61.25      2.29 o 
   2  -4   6       31.17       27.38      2.00 o 
   3  -4   6       73.77       60.23      2.68 o 
   4  -4   6        5.51        5.86      1.77 o 
   5  -4   6       10.05       12.36      2.10 o 
   6  -4   6        1.23       -0.90      1.98 o 
 -12  -3   6        0.67        3.02      1.84 o 
 -11  -3   6       10.28        7.58      1.94 o 
 -10  -3   6       20.95       19.55      2.06 o 
  -9  -3   6       14.90       21.21      1.75 o 
  -8  -3   6       13.19       20.84      1.68 o 
  -7  -3   6       56.33       63.96      2.29 o 
  -6  -3   6       52.75       61.87      2.15 o 
  -5  -3   6       45.15       40.99      1.85 o 
  -4  -3   6       68.11       51.21      1.85 o 
  -3  -3   6      175.82      177.09      3.00 o 
  -2  -3   6       27.88       28.22      1.50 o 
  -1  -3   6       46.25       34.60      1.59 o 
   0  -3   6        4.12        6.19      1.27 o 
   1  -3   6       29.07       31.42      1.76 o 
   2  -3   6        4.47       10.63      1.47 o 
   3  -3   6      124.56      126.90      3.38 o 
   4  -3   6       51.80       48.48      2.72 o 
   5  -3   6        1.50        2.59      1.82 o 
   6  -3   6       20.37       16.38      2.35 o 
   7  -3   6        0.53       -2.16      2.16 o 
 -12  -2   6        1.57        6.87      1.73 o 
 -11  -2   6        6.20       13.81      1.99 o 
 -10  -2   6       24.19       28.48      2.25 o 
  -9  -2   6       20.13       15.12      1.85 o 
  -8  -2   6       22.30       28.25      1.83 o 
  -7  -2   6       55.00       49.16      2.05 o 
  -6  -2   6       36.11       38.59      1.75 o 
  -5  -2   6        2.23        3.03      1.04 o 
  -4  -2   6      137.32      116.41      2.49 o 
  -3  -2   6      231.98      259.82      3.44 o 
  -2  -2   6      177.61      170.95      2.91 o 
  -1  -2   6      175.76      190.19      3.09 o 
   0  -2   6      292.89      323.17      4.12 o 
   1  -2   6       86.41       88.06      2.54 o 
   2  -2   6       52.71       51.37      2.25 o 
   3  -2   6        2.21       -2.20      2.20 o 
   4  -2   6       28.05       25.96      2.00 o 
   5  -2   6        4.69        5.31      1.86 o 
   6  -2   6        4.38        0.00      1.95 o 
   7  -2   6        2.23        2.33      2.00 o 
 -12  -1   6        0.47        1.10      1.91 o 
 -11  -1   6       34.82       40.95      2.64 o 
 -10  -1   6       37.99       37.32      2.50 o 
  -9  -1   6       44.93       44.83      2.30 o 
  -8  -1   6       74.60       91.81      2.69 o 
  -7  -1   6        1.88        1.74      1.17 o 
  -6  -1   6       83.25       67.40      2.12 o 
  -5  -1   6        4.89        6.96      0.98 o 
  -4  -1   6       96.51      109.06      2.35 o 
  -3  -1   6      311.56      356.68      3.95 o 
  -2  -1   6      360.44      391.68      4.24 o 
  -1  -1   6      126.00      151.18      2.77 o 
   0  -1   6       79.84       90.91      2.39 o 
   1  -1   6       20.55       18.65      1.44 o 
   2  -1   6       84.04      102.11      2.79 o 
   3  -1   6       25.55       24.24      1.91 o 
   4  -1   6        7.65        6.01      1.60 o 
   5  -1   6        9.39       15.73      2.11 o 
   6  -1   6        4.56        4.70      1.83 o 
   7  -1   6        1.08        0.20      2.04 o 
 -12   0   6       17.22       10.71      2.26 o 
 -11   0   6        3.76       -1.87      1.89 o 
 -10   0   6       65.64       64.35      2.80 o 
  -9   0   6       46.01       33.68      2.07 o 
  -8   0   6       22.12       18.28      1.54 o 
  -7   0   6        0.49       -0.71      1.08 o 
  -6   0   6        8.77        6.31      1.13 o 
  -5   0   6       84.22      100.02      2.31 o 
  -4   0   6      287.65      353.66      3.93 o 
  -3   0   6      145.19      132.89      2.47 o 
  -2   0   6      176.31      258.68      3.44 o 
  -1   0   6      532.74      600.89      5.29 o 
   0   0   6      416.49      513.56      5.03 o 
   1   0   6       16.03       21.07      1.54 o 
   2   0   6       94.07       85.02      2.67 o 
   3   0   6       84.13       93.39      2.98 o 
   4   0   6       13.56       12.76      1.82 o 
   5   0   6        3.49        8.17      1.87 o 
   6   0   6        1.41        2.81      1.86 o 
   7   0   6        5.49        9.00      1.98 o 
  -6 -12   7        0.80       -0.68      1.96 o 
  -5 -12   7        1.14        2.27      1.85 o 
  -4 -12   7        2.36        3.71      1.99 o 
  -3 -12   7        6.08        5.37      1.87 o 
  -2 -12   7        4.89        2.80      1.98 o 
  -1 -12   7        2.78        3.52      1.94 o 
   0 -12   7        1.12        3.72      1.97 o 
  -7 -11   7        0.63        1.97      1.93 o 
  -6 -11   7       21.17       25.23      2.62 o 
  -5 -11   7        6.73        6.29      1.90 o 
  -4 -11   7       16.49       18.70      2.22 o 
  -3 -11   7       13.96       15.11      2.22 o 
  -2 -11   7        1.26        0.95      1.69 o 
  -1 -11   7        4.72        0.52      1.94 o 
   0 -11   7        6.35        4.74      2.00 o 
   1 -11   7        3.14        2.95      2.07 o 
  -9 -10   7        3.23        0.49      2.00 o 
  -8 -10   7        0.43        1.20      1.79 o 
  -7 -10   7       22.25       22.38      2.38 o 
  -6 -10   7        9.26       10.44      2.02 o 
  -5 -10   7       20.76       21.09      2.21 o 
  -4 -10   7       11.36       11.17      2.12 o 
  -3 -10   7       20.16       20.01      2.23 o 
  -2 -10   7       23.97       18.14      2.13 o 
  -1 -10   7       23.65       20.85      2.35 o 
   0 -10   7        6.33        4.05      1.88 o 
   1 -10   7       10.44        5.06      2.02 o 
   2 -10   7        6.17       10.15      2.03 o 
  -9  -9   7        0.36       -0.46      1.93 o 
  -8  -9   7        3.27        2.34      1.84 o 
  -7  -9   7        8.65        7.17      1.90 o 
  -6  -9   7       65.82       76.06      3.19 o 
  -5  -9   7        0.28       -1.70      1.70 o 
  -4  -9   7        8.00       10.83      1.86 o 
  -3  -9   7        5.79        6.84      1.58 o 
  -2  -9   7       17.12       12.56      2.03 o 
  -1  -9   7      126.98      111.45      3.58 o 
   0  -9   7       18.77       15.94      2.17 o 
   1  -9   7        7.34        9.51      1.87 o 
   2  -9   7       14.28       15.05      2.35 o 
   3  -9   7        4.99        6.42      1.88 o 
 -10  -8   7       11.54       13.62      2.34 o 
  -9  -8   7        6.34        6.81      1.97 o 
  -8  -8   7        8.74       10.31      1.94 o 
  -7  -8   7       12.11       16.59      2.00 o 
  -6  -8   7       26.23       23.44      2.21 o 
  -5  -8   7        4.32        4.50      1.74 o 
  -4  -8   7       36.96       56.76      2.67 o 
  -3  -8   7        4.82        3.50      1.59 o 
  -2  -8   7       72.31       63.26      2.78 o 
  -1  -8   7       26.95       23.86      2.26 o 
   0  -8   7        4.02        5.26      1.77 o 
   1  -8   7        8.91        7.51      1.83 o 
   2  -8   7       32.11       34.26      2.58 o 
   3  -8   7       16.47       12.85      2.51 o 
   4  -8   7        7.17        6.58      2.35 o 
 -11  -7   7        3.34        5.41      2.11 o 
 -10  -7   7       12.04        8.64      2.24 o 
  -9  -7   7        0.48        2.32      1.66 o 
  -8  -7   7        0.10        1.30      1.53 o 
  -7  -7   7       26.61       22.39      2.10 o 
  -6  -7   7        9.56        8.48      1.72 o 
  -5  -7   7      251.18      233.06      4.31 o 
  -4  -7   7       92.82       93.61      3.05 o 
  -3  -7   7        1.77        1.06      1.34 o 
  -2  -7   7       35.91       33.46      2.25 o 
  -1  -7   7      111.28      113.02      3.19 o 
   0  -7   7       10.54        7.65      1.80 o 
   1  -7   7        8.80        9.80      1.84 o 
   2  -7   7        9.60       10.07      1.97 o 
   3  -7   7       14.91       17.76      2.12 o 
   4  -7   7        5.81        6.09      2.15 o 
 -11  -6   7        0.39       -1.13      1.92 o 
 -10  -6   7       13.25       10.82      2.05 o 
  -9  -6   7       17.42       13.28      2.05 o 
  -8  -6   7        8.16       10.33      1.67 o 
  -7  -6   7       43.71       47.71      2.43 o 
  -6  -6   7       18.23       16.76      1.81 o 
  -5  -6   7      109.34      112.68      3.15 o 
  -4  -6   7      118.51       84.25      2.85 o 
  -3  -6   7       85.71       96.54      2.83 o 
  -2  -6   7       24.00       18.57      1.70 o 
  -1  -6   7      101.06       94.08      3.03 o 
   0  -6   7       62.21       78.62      2.85 o 
   1  -6   7        3.43        4.10      1.55 o 
   2  -6   7        1.47        0.29      1.66 o 
   3  -6   7        4.41        3.86      1.96 o 
   4  -6   7        5.80        6.70      2.01 o 
   5  -6   7        0.49        0.87      1.95 o 
 -11  -5   7        8.69        5.45      2.08 o 
 -10  -5   7        0.51        0.08      1.68 o 
  -9  -5   7        5.95        6.82      1.84 o 
  -8  -5   7       14.82       12.98      1.88 o 
  -7  -5   7       16.15       13.20      1.70 o 
  -6  -5   7       71.29       60.76      2.47 o 
  -5  -5   7       62.06       50.62      2.27 o 
  -4  -5   7      203.50      219.82      3.84 o 
  -3  -5   7       42.32       47.44      2.19 o 
  -2  -5   7       39.74       33.46      1.98 o 
  -1  -5   7       19.45       22.95      1.72 o 
   0  -5   7       37.75       36.89      2.13 o 
   1  -5   7       74.62       81.30      2.94 o 
   2  -5   7        2.00        4.65      1.55 o 
   3  -5   7       42.54       40.60      2.80 o 
   4  -5   7        6.95        7.45      1.92 o 
   5  -5   7        0.47        2.52      1.95 o 
 -12  -4   7        1.58        3.42      2.03 o 
 -11  -4   7        2.57        5.46      1.92 o 
 -10  -4   7        3.98        6.29      1.73 o 
  -9  -4   7       22.96       26.85      2.01 o 
  -8  -4   7       84.46       73.02      2.85 o 
  -7  -4   7       32.80       29.99      1.94 o 
  -6  -4   7       59.11       56.59      2.29 o 
  -5  -4   7       81.27       81.38      2.66 o 
  -4  -4   7      243.93      246.72      3.96 o 
  -3  -4   7      207.47      213.69      3.78 o 
  -2  -4   7       24.25       19.50      1.57 o 
  -1  -4   7       16.40       10.58      1.47 o 
   0  -4   7       11.59       11.12      1.60 o 
   1  -4   7       64.13       59.66      2.63 o 
   2  -4   7       15.32       15.72      1.99 o 
   3  -4   7        8.00        7.12      1.75 o 
   4  -4   7        3.31        3.28      1.76 o 
   5  -4   7        2.14        1.63      1.85 o 
 -12  -3   7        0.88        1.05      2.05 o 
 -11  -3   7        5.13       10.31      1.92 o 
 -10  -3   7       23.99       22.06      2.31 o 
  -9  -3   7        7.90        9.78      1.71 o 
  -8  -3   7       70.30       69.92      2.71 o 
  -7  -3   7        7.62        6.04      1.39 o 
  -6  -3   7       27.91       34.13      1.84 o 
  -5  -3   7      119.65      120.60      2.96 o 
  -4  -3   7      382.66      422.95      4.95 o 
  -3  -3   7       46.12       39.95      1.89 o 
  -2  -3   7       83.68       91.50      2.56 o 
  -1  -3   7      171.69      193.68      3.49 o 
   0  -3   7      132.49      117.80      3.03 o 
   1  -3   7       25.28       22.49      1.92 o 
   2  -3   7        2.34        2.28      1.60 o 
   3  -3   7        8.13        9.05      1.79 o 
   4  -3   7       11.86        7.49      1.82 o 
   5  -3   7        4.31        2.03      2.00 o 
   6  -3   7        0.41       -0.69      2.09 o 
 -12  -2   7        5.79        2.63      2.03 o 
 -11  -2   7       12.93       13.24      2.04 o 
 -10  -2   7       32.83       36.75      2.58 o 
  -9  -2   7        7.66        8.46      1.71 o 
  -8  -2   7       18.30       15.56      1.80 o 
  -7  -2   7       35.88       37.20      2.05 o 
  -6  -2   7       61.28       71.65      2.38 o 
  -5  -2   7       96.99      100.55      2.61 o 
  -4  -2   7      187.96      191.84      3.44 o 
  -3  -2   7      284.66      314.55      4.18 o 
  -2  -2   7       60.01       41.72      1.87 o 
  -1  -2   7      102.65      155.63      3.07 o 
   0  -2   7       40.75       47.02      2.19 o 
   1  -2   7      118.97      109.73      3.05 o 
   2  -2   7      134.11      128.25      3.21 o 
   3  -2   7       25.61       20.17      2.13 o 
   4  -2   7        0.60        2.19      1.70 o 
   5  -2   7        1.92        3.65      1.89 o 
   6  -2   7        5.41        4.35      2.24 o 
 -12  -1   7       12.01       16.53      2.42 o 
 -11  -1   7        7.12        7.08      2.02 o 
 -10  -1   7       64.17       65.41      2.94 o 
  -9  -1   7       70.24       72.22      2.91 o 
  -8  -1   7      100.39      101.48      3.04 o 
  -7  -1   7       54.80       59.38      2.26 o 
  -6  -1   7      132.30      141.25      3.06 o 
  -5  -1   7      164.20      146.45      3.02 o 
  -4  -1   7       46.95       43.37      1.81 o 
  -3  -1   7       92.72       82.59      2.34 o 
  -2  -1   7       66.14       68.95      2.18 o 
  -1  -1   7      124.97      129.36      2.82 o 
   0  -1   7       74.37       48.51      2.13 o 
   1  -1   7      192.61      167.96      3.68 o 
   2  -1   7       49.50       51.72      2.49 o 
   3  -1   7        5.01        3.12      1.78 o 
   4  -1   7        3.58        3.47      1.90 o 
   5  -1   7        4.00        4.73      2.03 o 
   6  -1   7        0.18       -0.20      1.99 o 
 -12   0   7        0.88        0.00      1.88 o 
 -11   0   7       22.56       21.34      2.39 o 
 -10   0   7       71.72       92.08      3.28 o 
  -9   0   7        8.71        6.62      1.61 o 
  -8   0   7        2.31        5.55      1.42 o 
  -7   0   7        0.70        0.05      1.16 o 
  -6   0   7      182.59      160.06      3.29 o 
  -5   0   7       12.19       15.61      1.41 o 
  -4   0   7       41.32       28.16      1.59 o 
  -3   0   7       10.10       20.71      1.43 o 
  -2   0   7        2.31        1.71      1.06 o 
  -1   0   7       80.45      116.23      2.80 o 
   0   0   7       33.28       38.91      1.96 o 
   1   0   7       86.54       64.95      2.55 o 
   2   0   7       17.78       15.36      1.84 o 
   3   0   7       13.32       20.90      1.93 o 
   4   0   7        2.10        2.38      1.76 o 
   5   0   7        2.04       -0.85      1.79 o 
   6   0   7        1.72        2.77      1.95 o 
  -6 -11   8        1.44        0.67      1.98 o 
  -5 -11   8        1.58        0.75      2.01 o 
  -4 -11   8        2.67        4.24      1.87 o 
  -3 -11   8        0.22       -1.91      1.91 o 
  -2 -11   8        5.56        7.29      2.03 o 
  -1 -11   8        4.28        2.49      2.03 o 
  -8 -10   8        1.14        4.06      1.94 o 
  -7 -10   8        3.10        4.61      2.06 o 
  -6 -10   8        3.72        0.44      1.98 o 
  -5 -10   8        4.08       -2.05      2.05 o 
  -4 -10   8       22.25       18.15      2.28 o 
  -3 -10   8        4.38        7.03      1.88 o 
  -2 -10   8        8.51       11.30      2.01 o 
  -1 -10   8        5.16        4.11      2.20 o 
   0 -10   8        4.78        6.22      2.03 o 
   1 -10   8        9.11        9.75      2.19 o 
  -9  -9   8        2.32        1.83      2.07 o 
  -8  -9   8        0.23        1.63      1.87 o 
  -7  -9   8        9.18       10.44      1.95 o 
  -6  -9   8        4.30        6.55      1.80 o 
  -5  -9   8        7.50       11.38      1.86 o 
  -4  -9   8        2.78        2.55      1.91 o 
  -3  -9   8        0.12        2.39      1.73 o 
  -2  -9   8       22.48       28.12      2.27 o 
  -1  -9   8        7.18        7.60      2.01 o 
   0  -9   8        4.77        2.43      2.01 o 
   1  -9   8        1.58        3.39      1.84 o 
   2  -9   8        8.13        7.20      2.27 o 
 -10  -8   8        6.69        4.69      2.19 o 
  -9  -8   8        9.46       10.21      2.17 o 
  -8  -8   8        7.21       14.36      2.03 o 
  -7  -8   8       25.86       19.92      2.35 o 
  -6  -8   8       11.37       12.87      1.86 o 
  -5  -8   8       13.36       10.70      1.97 o 
  -4  -8   8       28.21       22.51      2.28 o 
  -3  -8   8       13.14       15.76      1.93 o 
  -2  -8   8       23.44       21.86      2.27 o 
  -1  -8   8       48.67       51.79      2.87 o 
   0  -8   8        0.10       -1.86      1.86 o 
   1  -8   8        9.23        9.68      2.20 o 
   2  -8   8       18.50       21.11      2.50 o 
 -10  -7   8        1.04        1.68      1.89 o 
  -9  -7   8        3.15        1.99      1.82 o 
  -8  -7   8        4.21        2.18      1.82 o 
  -7  -7   8       13.11       13.03      2.02 o 
  -6  -7   8       27.13       24.10      2.23 o 
  -5  -7   8       54.49       55.97      2.70 o 
  -4  -7   8       36.66       43.35      2.52 o 
  -3  -7   8       18.92       16.14      2.02 o 
  -2  -7   8      105.02      102.53      3.30 o 
  -1  -7   8        8.30        6.23      2.03 o 
   0  -7   8       26.82       23.77      2.25 o 
   1  -7   8       12.96       16.17      2.03 o 
   2  -7   8       12.31       15.15      2.27 o 
   3  -7   8        5.48        8.12      2.21 o 
 -11  -6   8        1.12        1.36      1.87 o 
 -10  -6   8        5.82        4.82      2.06 o 
  -9  -6   8       71.05       65.54      3.12 o 
  -8  -6   8        3.91        1.15      1.72 o 
  -7  -6   8        3.31        4.33      1.60 o 
  -6  -6   8       46.66       54.78      2.46 o 
  -5  -6   8       84.01       86.77      3.08 o 
  -4  -6   8       45.32       45.08      2.44 o 
  -3  -6   8        5.25        8.81      1.72 o 
  -2  -6   8       97.98       81.74      3.04 o 
  -1  -6   8        2.97        1.31      1.79 o 
   0  -6   8       26.08       18.41      2.15 o 
   1  -6   8        3.44       -0.54      1.87 o 
   2  -6   8        1.17        4.42      1.73 o 
   3  -6   8        9.40        6.42      2.28 o 
   4  -6   8        6.12        4.04      2.28 o 
 -11  -5   8        1.19        2.62      1.85 o 
 -10  -5   8        4.76        6.69      1.99 o 
  -9  -5   8       22.45       22.88      2.23 o 
  -8  -5   8       10.41       15.07      1.95 o 
  -7  -5   8       66.50       66.23      2.85 o 
  -6  -5   8       28.59       28.81      2.05 o 
  -5  -5   8       19.41       20.50      1.84 o 
  -4  -5   8      130.95      148.34      3.45 o 
  -3  -5   8       54.87       52.03      2.60 o 
  -2  -5   8       10.84       19.34      1.82 o 
  -1  -5   8        4.48        3.80      1.69 o 
   0  -5   8       21.49       15.17      1.91 o 
   1  -5   8        0.65        1.78      1.68 o 
   2  -5   8       14.82       13.36      2.11 o 
   3  -5   8        0.14        4.35      1.80 o 
   4  -5   8        1.36        1.62      1.99 o 
 -11  -4   8        1.95        4.00      1.95 o 
 -10  -4   8        3.79        0.83      2.00 o 
  -9  -4   8       19.99       23.49      2.13 o 
  -8  -4   8       81.34       96.18      3.22 o 
  -7  -4   8       44.06       40.99      2.40 o 
  -6  -4   8       37.51       30.70      2.20 o 
  -5  -4   8       82.70       78.38      2.70 o 
  -4  -4   8      232.02      202.47      3.85 o 
  -3  -4   8      158.03      159.27      3.54 o 
  -2  -4   8       18.57       21.36      1.88 o 
  -1  -4   8       77.87       46.91      2.35 o 
   0  -4   8        8.57        7.89      1.76 o 
   1  -4   8       29.13       31.76      2.29 o 
   2  -4   8        8.52        9.34      2.07 o 
   3  -4   8       33.42       29.92      2.49 o 
   4  -4   8        2.19        0.74      2.04 o 
 -12  -3   8        0.40        0.49      1.83 o 
 -11  -3   8        9.71        7.27      2.09 o 
 -10  -3   8        1.47        2.18      1.73 o 
  -9  -3   8        4.73        6.05      1.79 o 
  -8  -3   8       91.67       93.42      3.13 o 
  -7  -3   8        1.27        0.38      1.44 o 
  -6  -3   8        1.57        5.13      1.32 o 
  -5  -3   8       55.88       59.74      2.37 o 
  -4  -3   8      228.31      271.21      4.35 o 
  -3  -3   8       48.09       50.32      2.35 o 
  -2  -3   8       17.75       13.66      1.65 o 
  -1  -3   8        9.16        8.49      1.58 o 
   0  -3   8       65.37       52.79      2.53 o 
   1  -3   8      113.34      109.64      3.50 o 
   2  -3   8       13.05       16.26      2.19 o 
   3  -3   8        2.35        5.83      1.89 o 
   4  -3   8        0.84       -1.89      2.02 o 
 -12  -2   8        1.34        2.31      1.94 o 
 -11  -2   8        7.15       11.31      2.13 o 
 -10  -2   8        4.35        2.53      1.83 o 
  -9  -2   8       21.31       17.97      2.15 o 
  -8  -2   8       13.13       11.07      1.73 o 
  -7  -2   8        7.11        3.57      1.40 o 
  -6  -2   8       34.19       29.39      1.89 o 
  -5  -2   8        0.55        1.78      1.23 o 
  -4  -2   8      123.33      142.56      3.25 o 
  -3  -2   8      222.96      195.95      3.70 o 
  -2  -2   8       14.82       17.05      1.64 o 
  -1  -2   8       24.19       33.89      2.03 o 
   0  -2   8       74.19       66.71      2.74 o 
   1  -2   8       12.35       16.62      2.06 o 
   2  -2   8       55.60       51.07      2.71 o 
   3  -2   8       18.08       18.02      2.29 o 
   4  -2   8        9.07        6.20      2.16 o 
   5  -2   8        5.28        9.00      2.01 o 
 -12  -1   8        2.14        4.57      2.12 o 
 -11  -1   8       16.68       18.07      2.39 o 
 -10  -1   8      102.02      125.44      3.89 o 
  -9  -1   8       95.88       94.13      3.31 o 
  -8  -1   8       37.62       31.41      2.06 o 
  -7  -1   8      132.03      132.35      3.30 o 
  -6  -1   8        2.66        5.12      1.45 o 
  -5  -1   8       27.89       28.12      1.77 o 
  -4  -1   8       13.00       17.49      1.63 o 
  -3  -1   8       57.13       49.32      2.20 o 
  -2  -1   8       27.62       42.73      2.13 o 
  -1  -1   8       51.54       41.14      2.20 o 
   0  -1   8       16.59       20.12      1.86 o 
   1  -1   8       33.01       37.60      2.36 o 
   2  -1   8       46.93       44.02      2.63 o 
   3  -1   8        0.67        2.22      1.71 o 
   4  -1   8        1.66        3.68      1.82 o 
   5  -1   8        3.31        6.10      1.95 o 
 -12   0   8        7.74        4.26      2.00 o 
 -11   0   8       19.63       13.29      2.15 o 
 -10   0   8        7.86        6.45      1.93 o 
  -9   0   8        2.40        0.43      1.73 o 
  -8   0   8       26.55       23.31      1.96 o 
  -7   0   8        9.21       11.01      1.57 o 
  -6   0   8       32.20       34.50      2.06 o 
  -5   0   8       38.21       42.77      1.99 o 
  -4   0   8        2.58        2.91      1.31 o 
  -3   0   8       22.54       28.82      1.89 o 
  -2   0   8       19.60       28.28      1.84 o 
  -1   0   8       86.51       95.25      3.02 o 
   0   0   8        3.43        0.30      1.41 o 
   1   0   8      208.15      205.71      4.16 o 
   2   0   8       17.50       17.28      2.06 o 
   3   0   8        0.05       -1.50      1.78 o 
   4   0   8        2.31        2.35      1.89 o 
   5   0   8        0.21        0.10      1.88 o 
  -7 -10   9        0.45       -0.49      2.18 o 
  -6 -10   9        1.46       -1.43      2.16 o 
  -5 -10   9        2.01        4.87      2.04 o 
  -4 -10   9       10.61        6.33      2.19 o 
  -3 -10   9        0.49       -1.12      1.92 o 
  -2 -10   9        2.74        5.35      2.03 o 
  -1 -10   9        2.26        0.89      1.96 o 
  -8  -9   9        2.84        5.58      2.03 o 
  -7  -9   9        3.68        3.60      2.03 o 
  -6  -9   9       40.31       46.06      3.01 o 
  -5  -9   9        0.39       -1.67      1.83 o 
  -4  -9   9       11.20        8.28      2.06 o 
  -3  -9   9       10.21        9.92      1.98 o 
  -2  -9   9       10.14        9.85      2.17 o 
  -1  -9   9       11.84       11.00      2.09 o 
   0  -9   9        1.52       -0.10      2.17 o 
  -9  -8   9        8.52        8.45      2.12 o 
  -8  -8   9        2.47        3.73      2.03 o 
  -7  -8   9        0.44       -1.87      1.87 o 
  -6  -8   9        4.66        6.31      1.87 o 
  -5  -8   9       13.90       13.19      1.98 o 
  -4  -8   9        3.38        2.29      1.94 o 
  -3  -8   9        3.86        7.01      1.98 o 
  -2  -8   9        7.92        5.98      2.13 o 
  -1  -8   9        5.05        4.88      2.00 o 
   0  -8   9        0.44        0.64      1.93 o 
   1  -8   9       11.36       11.95      2.27 o 
 -10  -7   9        1.42        5.37      1.82 o 
  -9  -7   9        2.53        2.83      2.00 o 
  -8  -7   9        0.79        3.10      1.71 o 
  -7  -7   9        3.83        2.88      1.87 o 
  -6  -7   9        7.45        8.09      1.87 o 
  -5  -7   9        8.11        6.37      2.04 o 
  -4  -7   9       28.16       23.92      2.33 o 
  -3  -7   9        8.46        5.91      1.93 o 
  -2  -7   9        5.48        2.47      1.98 o 
  -1  -7   9       35.08       34.90      2.62 o 
   0  -7   9       17.71       14.97      2.24 o 
   1  -7   9        3.25        4.58      2.06 o 
   2  -7   9        9.08        7.84      2.41 o 
 -10  -6   9        2.83        7.39      1.97 o 
  -9  -6   9        7.97        4.54      1.98 o 
  -8  -6   9       16.23        8.71      2.06 o 
  -7  -6   9       15.52       20.31      2.09 o 
  -6  -6   9       12.01        9.78      1.82 o 
  -5  -6   9       15.62       24.34      2.14 o 
  -4  -6   9       59.92       57.12      2.74 o 
  -3  -6   9       22.37       34.16      2.38 o 
  -2  -6   9       22.97       23.83      2.32 o 
  -1  -6   9       33.08       29.71      2.67 o 
   0  -6   9        1.52        1.56      1.91 o 
   1  -6   9        7.36       11.23      2.06 o 
   2  -6   9        3.99        1.79      2.06 o 
 -11  -5   9        4.71        3.70      2.19 o 
 -10  -5   9        0.58        1.35      1.73 o 
  -9  -5   9        1.60        2.10      1.83 o 
  -8  -5   9       17.42       15.89      2.10 o 
  -7  -5   9       20.96       22.01      2.08 o 
  -6  -5   9       28.19       26.11      2.05 o 
  -5  -5   9       38.58       35.28      2.52 o 
  -4  -5   9       17.42       14.02      2.00 o 
  -3  -5   9       28.39       23.13      2.27 o 
  -2  -5   9       31.81       35.88      2.44 o 
  -1  -5   9       29.16       35.43      2.49 o 
   0  -5   9        0.97        0.16      1.79 o 
   1  -5   9       12.36       14.41      2.25 o 
   2  -5   9        0.84        1.36      1.92 o 
   3  -5   9       18.43       19.51      2.44 o 
 -11  -4   9       21.49       21.97      2.47 o 
 -10  -4   9       11.69       12.74      2.11 o 
  -9  -4   9        5.68        7.85      1.83 o 
  -8  -4   9       19.09       15.99      2.04 o 
  -7  -4   9        6.32        7.96      1.80 o 
  -6  -4   9       23.03       29.10      2.25 o 
  -5  -4   9       36.26       43.80      2.49 o 
  -4  -4   9      104.01       96.17      3.31 o 
  -3  -4   9      110.15      138.95      3.57 o 
  -2  -4   9        6.38        5.66      1.61 o 
  -1  -4   9       44.13       36.23      2.39 o 
   0  -4   9       30.05       31.76      2.41 o 
   1  -4   9        1.22        1.55      1.78 o 
   2  -4   9        0.62       -1.58      2.02 o 
   3  -4   9        1.15        4.86      2.03 o 
 -11  -3   9        6.70        9.80      2.11 o 
 -10  -3   9       28.58       25.27      2.56 o 
  -9  -3   9        6.14        5.91      1.87 o 
  -8  -3   9       23.49       24.34      2.13 o 
  -7  -3   9       24.52       29.73      2.09 o 
  -6  -3   9      150.07      153.58      3.86 o 
  -5  -3   9       43.79       36.20      2.41 o 
  -4  -3   9       17.54       14.89      1.89 o 
  -3  -3   9       13.25        7.39      1.85 o 
  -2  -3   9        5.06        4.26      1.71 o 
  -1  -3   9       22.82       29.01      2.35 o 
   0  -3   9        7.00        8.20      1.79 o 
   1  -3   9        5.07        4.19      1.76 o 
   2  -3   9       22.15       24.15      2.43 o 
   3  -3   9       17.36       16.01      2.66 o 
 -11  -2   9       10.16       10.27      2.24 o 
 -10  -2   9       30.79       31.73      2.57 o 
  -9  -2   9       13.52        8.33      2.03 o 
  -8  -2   9      166.32      182.83      4.35 o 
  -7  -2   9       65.54       62.76      2.72 o 
  -6  -2   9        3.04        3.44      1.57 o 
  -5  -2   9       11.65        8.20      1.71 o 
  -4  -2   9      206.54      192.90      3.95 o 
  -3  -2   9       78.56       82.34      2.98 o 
  -2  -2   9       53.97       51.61      2.57 o 
  -1  -2   9       40.58       45.16      2.40 o 
   0  -2   9        4.98        5.57      1.71 o 
   1  -2   9       12.48        9.00      1.95 o 
   2  -2   9        6.34        5.54      2.05 o 
   3  -2   9        1.68        4.57      1.83 o 
 -12  -1   9        5.72        5.41      2.46 o 
 -11  -1   9        7.49        7.28      2.14 o 
 -10  -1   9       11.71       14.36      2.18 o 
  -9  -1   9        1.65        1.60      1.79 o 
  -8  -1   9        0.24       -0.07      1.64 o 
  -7  -1   9       21.21       19.64      1.98 o 
  -6  -1   9       67.89       74.04      2.80 o 
  -5  -1   9       25.27       28.36      2.09 o 
  -4  -1   9        4.54        5.77      1.55 o 
  -3  -1   9        3.09        6.33      1.45 o 
  -2  -1   9       13.15       15.68      1.88 o 
  -1  -1   9       38.80       33.29      2.23 o 
   0  -1   9        2.57        3.56      1.60 o 
   1  -1   9       12.73       10.35      1.88 o 
   2  -1   9        0.59        0.42      1.79 o 
   3  -1   9        0.77        0.18      1.80 o 
 -12   0   9        2.88        2.35      2.13 o 
 -11   0   9       20.05       19.98      2.41 o 
 -10   0   9        4.56        9.77      2.17 o 
  -9   0   9       81.90       82.43      3.20 o 
  -8   0   9       62.86       87.29      3.06 o 
  -7   0   9       51.73       46.80      2.46 o 
  -6   0   9        7.47        5.21      1.60 o 
  -5   0   9       53.73       58.77      2.59 o 
  -4   0   9      174.24      180.94      3.98 o 
  -3   0   9       73.29       55.23      2.44 o 
  -2   0   9       46.49       59.76      2.56 o 
  -1   0   9       11.99        8.88      1.90 o 
   0   0   9        0.01        1.42      1.47 o 
   1   0   9       10.51        6.79      1.78 o 
   2   0   9        7.23        8.61      1.84 o 
   3   0   9        0.20        1.63      1.84 o 
  -6  -9  10        4.37        8.43      2.16 o 
  -5  -9  10        8.44        7.08      2.26 o 
  -4  -9  10        3.58        6.99      1.94 o 
  -3  -9  10        0.75        0.58      1.97 o 
  -8  -8  10        9.13       10.03      2.24 o 
  -7  -8  10        6.86       11.46      2.08 o 
  -6  -8  10        6.59        5.41      2.25 o 
  -5  -8  10        1.58        0.54      2.09 o 
  -4  -8  10       23.79       22.62      2.43 o 
  -3  -8  10        0.29        2.74      1.89 o 
  -2  -8  10        1.95        1.31      2.07 o 
  -1  -8  10       17.41       19.16      2.51 o 
  -9  -7  10        5.03        8.76      1.96 o 
  -8  -7  10        2.55        3.89      1.91 o 
  -7  -7  10       10.69        7.50      2.14 o 
  -6  -7  10        8.72       10.53      2.08 o 
  -5  -7  10       14.63       11.59      2.19 o 
  -4  -7  10        6.35        9.35      2.00 o 
  -3  -7  10        0.54        0.96      1.86 o 
  -2  -7  10        9.07       11.86      2.01 o 
  -1  -7  10        5.29        5.65      2.04 o 
   0  -7  10        0.48        1.65      2.03 o 
  -9  -6  10        0.02       -1.12      1.81 o 
  -8  -6  10       13.57       15.97      2.24 o 
  -7  -6  10       12.41        7.42      2.11 o 
  -6  -6  10       14.13       10.78      2.18 o 
  -5  -6  10        5.47        4.90      1.80 o 
  -4  -6  10        9.31        3.60      1.90 o 
  -3  -6  10       46.82       44.02      3.00 o 
  -2  -6  10       14.63       18.05      2.25 o 
  -1  -6  10        9.02        6.02      2.14 o 
   0  -6  10        3.45        0.65      2.10 o 
 -10  -5  10        2.37        0.86      1.92 o 
  -9  -5  10        0.21       -0.27      1.84 o 
  -8  -5  10        4.19        6.90      1.87 o 
  -7  -5  10        0.32       -0.49      1.70 o 
  -6  -5  10       27.28       19.62      2.27 o 
  -5  -5  10        0.61       -1.81      1.81 o 
  -4  -5  10       30.29       29.98      2.48 o 
  -3  -5  10        4.58        1.51      2.00 o 
  -2  -5  10        5.07        5.55      1.87 o 
  -1  -5  10       11.34       12.77      2.03 o 
   0  -5  10        6.00        9.15      2.05 o 
   1  -5  10        0.85        2.67      2.15 o 
 -10  -4  10       12.37       15.30      2.00 o 
  -9  -4  10       26.61       25.24      2.61 o 
  -8  -4  10        5.40        7.25      1.82 o 
  -7  -4  10        0.31        0.39      1.68 o 
  -6  -4  10       27.69       18.15      2.26 o 
  -5  -4  10       23.42       14.78      2.27 o 
  -4  -4  10       12.12       11.75      2.13 o 
  -3  -4  10       19.04       15.46      2.11 o 
  -2  -4  10       13.35        8.04      2.04 o 
  -1  -4  10        2.44       -0.08      1.97 o 
   0  -4  10        3.41        4.18      2.03 o 
   1  -4  10        5.01        5.37      2.32 o 
 -11  -3  10        5.14        5.94      2.08 o 
 -10  -3  10        1.38        2.08      1.97 o 
  -9  -3  10        0.16        1.87      1.84 o 
  -8  -3  10       14.19       14.67      2.02 o 
  -7  -3  10        4.06        0.99      1.97 o 
  -6  -3  10       11.67       10.56      1.89 o 
  -5  -3  10       74.08       73.57      3.11 o 
  -4  -3  10        9.05        4.90      1.89 o 
  -3  -3  10       10.81       13.51      2.10 o 
  -2  -3  10       41.80       38.32      2.66 o 
  -1  -3  10       14.11       15.46      2.17 o 
   0  -3  10        5.86        8.47      2.08 o 
   1  -3  10        9.43        6.78      2.23 o 
   2  -3  10        4.79        6.80      2.20 o 
 -11  -2  10        2.54        3.26      1.90 o 
 -10  -2  10       20.43       18.15      2.39 o 
  -9  -2  10        9.19        8.99      2.19 o 
  -8  -2  10       18.32       19.33      2.27 o 
  -7  -2  10        5.25        3.83      1.82 o 
  -6  -2  10       28.90       22.83      2.39 o 
  -5  -2  10       45.37       57.31      2.69 o 
  -4  -2  10       11.44       15.37      1.99 o 
  -3  -2  10       17.75       18.89      2.04 o 
  -2  -2  10        1.29        2.48      1.70 o 
  -1  -2  10       11.70       15.85      1.96 o 
   0  -2  10        0.56        0.50      1.82 o 
   1  -2  10        7.26        8.71      2.15 o 
   2  -2  10        9.58        4.98      2.34 o 
 -11  -1  10       11.87       10.34      2.29 o 
 -10  -1  10        7.76       10.03      2.07 o 
  -9  -1  10        0.38       -0.91      1.90 o 
  -8  -1  10       34.85       36.33      2.44 o 
  -7  -1  10       44.83       52.69      2.77 o 
  -6  -1  10        1.39        2.43      1.77 o 
  -5  -1  10       22.37       22.71      2.12 o 
  -4  -1  10        7.10        5.99      1.79 o 
  -3  -1  10        9.02        9.46      1.78 o 
  -2  -1  10        0.11       -0.52      1.71 o 
  -1  -1  10        9.90        6.82      1.85 o 
   0  -1  10       11.35       12.49      2.11 o 
   1  -1  10        5.31        3.16      2.13 o 
   2  -1  10        1.30        0.00      2.03 o 
 -11   0  10        7.96        5.38      2.27 o 
 -10   0  10        0.40        0.52      1.87 o 
  -9   0  10       43.15       48.18      2.84 o 
  -8   0  10        0.17       -0.23      1.81 o 
  -7   0  10       62.25       50.76      2.86 o 
  -6   0  10       25.54       21.84      2.27 o 
  -5   0  10        8.12        6.10      1.81 o 
  -4   0  10       49.06       44.64      2.54 o 
  -3   0  10        3.67        4.85      1.70 o 
  -2   0  10        0.51        0.44      1.63 o 
  -1   0  10       18.24       13.97      2.01 o 
   0   0  10        8.24        3.60      2.03 o 
   1   0  10       13.72       19.00      2.29 o 
   2   0  10        3.24       -0.47      2.19 o 
  -7  -7  11        0.16        2.92      2.03 o 
  -6  -7  11       49.54       52.43      3.30 o 
  -5  -7  11        2.21        5.79      2.07 o 
  -4  -7  11        1.92        3.72      2.11 o 
  -3  -7  11        4.62        2.43      2.22 o 
  -8  -6  11        0.10        0.38      2.03 o 
  -7  -6  11        9.77        8.78      2.26 o 
  -6  -6  11       12.40        9.44      2.55 o 
  -5  -6  11        9.65       15.01      2.31 o 
  -4  -6  11        7.15        7.22      2.18 o 
  -3  -6  11        2.88        2.60      2.09 o 
  -2  -6  11        5.04        2.20      2.18 o 
  -9  -5  11        2.13        3.68      1.89 o 
  -8  -5  11        4.01        4.65      2.11 o 
  -7  -5  11       33.97       40.22      2.66 o 
  -6  -5  11        1.29        1.85      2.08 o 
  -5  -5  11        4.91        7.88      2.15 o 
  -4  -5  11        0.05       -1.95      1.95 o 
  -3  -5  11        3.84        0.81      2.05 o 
  -2  -5  11        2.46        3.61      2.08 o 
  -1  -5  11        5.60        5.78      2.33 o 
  -9  -4  11        3.63        1.79      2.06 o 
  -8  -4  11        8.62        7.75      2.11 o 
  -7  -4  11       21.19       19.69      2.44 o 
  -6  -4  11        4.70        9.82      1.94 o 
  -5  -4  11        7.82       10.93      2.14 o 
  -4  -4  11        7.65        7.33      2.11 o 
  -3  -4  11        2.48        5.99      1.99 o 
  -2  -4  11        4.38        2.69      2.03 o 
  -1  -4  11       13.43       13.84      2.43 o 
   0  -4  11        4.04        8.57      2.17 o 
 -10  -3  11        7.55        7.86      2.30 o 
  -9  -3  11        0.88       -0.83      1.87 o 
  -8  -3  11       15.39       17.49      2.23 o 
  -7  -3  11        1.90        2.80      1.75 o 
  -6  -3  11       15.13       19.62      2.35 o 
  -5  -3  11       12.92       16.83      2.27 o 
  -4  -3  11       14.15       12.20      2.17 o 
  -3  -3  11        0.57        2.20      1.86 o 
  -2  -3  11        0.17        3.94      1.76 o 
  -1  -3  11        0.41       -2.03      2.03 o 
   0  -3  11        3.35        4.43      2.11 o 
 -10  -2  11        0.41        0.28      2.01 o 
  -9  -2  11       11.03       13.91      2.22 o 
  -8  -2  11        7.47        8.54      2.13 o 
  -7  -2  11        2.32        4.91      1.85 o 
  -6  -2  11       13.17       16.46      2.11 o 
  -5  -2  11        4.16        1.95      1.99 o 
  -4  -2  11       20.94       17.50      2.33 o 
  -3  -2  11        8.49        6.81      2.03 o 
  -2  -2  11       26.60       31.09      2.52 o 
  -1  -2  11       14.21       13.29      2.39 o 
   0  -2  11        2.17       -0.38      2.15 o 
 -10  -1  11        8.94       13.90      2.21 o 
  -9  -1  11        0.56        0.72      1.99 o 
  -8  -1  11        0.52        5.54      1.67 o 
  -7  -1  11       34.32       42.43      2.84 o 
  -6  -1  11        3.83        1.69      1.95 o 
  -5  -1  11        6.00       10.31      1.87 o 
  -4  -1  11       19.70       25.17      2.30 o 
  -3  -1  11        5.70        9.19      2.03 o 
  -2  -1  11        0.74        2.63      1.92 o 
  -1  -1  11        0.50        4.35      1.88 o 
   0  -1  11       16.85       22.54      2.50 o 
 -10   0  11       14.47       16.02      2.31 o 
  -9   0  11        1.13        2.22      1.90 o 
  -8   0  11        2.60        2.98      1.84 o 
  -7   0  11        2.43       -1.89      1.89 o 
  -6   0  11       28.66       27.91      2.52 o 
  -5   0  11        1.88        1.51      1.90 o 
  -4   0  11        9.27        6.09      2.05 o 
  -3   0  11        0.77       -0.98      1.87 o 
  -2   0  11        0.65        2.36      1.65 o 
  -1   0  11       13.45       14.87      2.27 o 
   0   0  11       22.31       21.99      2.59 o 
  -6  -5  12       26.89       26.23      2.85 o 
  -5  -5  12        0.22       -0.20      2.04 o 
  -7  -4  12        4.83        4.14      2.23 o 
  -6  -4  12        5.21        4.00      2.31 o 
  -5  -4  12        2.09        4.65      1.79 o 
  -4  -4  12        8.45        9.02      2.35 o 
  -3  -4  12        1.03        0.59      2.16 o 
  -8  -3  12        1.45        1.55      2.24 o 
  -7  -3  12       19.77       17.71      2.31 o 
  -6  -3  12        3.68        4.00      2.18 o 
  -5  -3  12       15.30       17.44      2.47 o 
  -4  -3  12        4.91        4.69      1.98 o 
  -3  -3  12        2.97        2.20      2.15 o 
  -9  -2  12        9.40       15.37      2.57 o 
  -8  -2  12       15.60       14.54      2.47 o 
  -7  -2  12        4.69        6.20      2.04 o 
  -6  -2  12        3.92        4.11      1.95 o 
  -5  -2  12        4.06        4.92      2.03 o 
  -4  -2  12        6.28        5.90      2.11 o 
  -3  -2  12        0.54        1.61      1.95 o 
  -2  -2  12        0.55       -0.78      2.13 o 
  -9  -1  12       17.09       20.49      2.54 o 
  -8  -1  12        2.91        7.34      2.00 o 
  -7  -1  12        2.65        2.84      2.11 o 
  -6  -1  12        5.44       11.66      2.17 o 
  -5  -1  12        7.32        5.77      2.06 o 
  -4  -1  12       17.67       17.71      2.58 o 
  -3  -1  12        2.50        4.02      2.07 o 
  -2  -1  12        3.98        6.57      2.21 o 
  -9   0  12       19.91       20.22      2.82 o 
  -8   0  12        0.43       -1.12      1.94 o 
  -7   0  12        2.90        3.29      1.99 o 
  -6   0  12        0.54       -1.26      2.13 o 
  -5   0  12        1.12        0.63      2.11 o 
  -4   0  12       19.30       22.73      2.72 o 
  -3   0  12        0.68        0.28      1.95 o 
  -2   0  12        2.12        2.80      2.03 o 
                                                 
